# Supplementary material for: 3,3′-Diphenyl-1,1′-(butane-1,4-di­yl)dithio­urea
Source: Acta Crystallogr Sect E Struct Rep Online. 2011 Aug 27;67(Pt 9):o2380. doi: 10.1107/S1600536811033071 (PMC3200795; doi:10.1107/S1600536811033071)
Supplement: Supplementary file 2 [file e-67-o2380-Isup2.hkl]

#
# h,k,l, Fc-squared, Fo-squared, sigma(Fo-squared) and status flag
#
data_I
_shelx_title ' 11m_kznd_pramod3_0s in P2(1)/c'
_shelx_refln_list_code          4
_shelx_F_calc_maximum      102.72
_exptl_crystal_F_000       380.00
_reflns_d_resolution_high  0.7570
 
loop_
 _symmetry_equiv_pos_as_xyz
 'x, y, z'
 '-x, y+1/2, -z+1/2'
 '-x, -y, -z'
 'x, -y-1/2, z-1/2'
 
_cell_length_a     9.6795
_cell_length_b     7.8677
_cell_length_c    12.3213
_cell_angle_alpha  90.000
_cell_angle_beta  105.816
_cell_angle_gamma  90.000
 
_shelx_F_squared_multiplier     1.000
 
loop_
 _refln_index_h
 _refln_index_k
 _refln_index_l
 _refln_F_squared_calc
 _refln_F_squared_meas
 _refln_F_squared_sigma
 _refln_observed_status
   1   0   0     3127.51     3132.15     28.63 o
   2   0   0     4361.50     4390.88     25.66 o
   3   0   0      732.56      809.87      5.49 o
   4   0   0       40.03       41.44      1.84 o
   5   0   0      695.08      881.48     19.70 o
   6   0   0     2877.43     2896.65     58.12 o
   7   0   0     1240.65     1189.35     28.65 o
   8   0   0      592.11      565.26     19.30 o
   9   0   0       33.04       24.59      4.51 o
  10   0   0      382.08      347.05     21.24 o
  11   0   0        0.19       -4.31      5.69 o
  12   0   0       17.39       15.06      9.29 o
   1   1   0     1118.89     1136.70      8.74 o
   2   1   0      282.33      284.37      3.02 o
   3   1   0      143.87      136.12      1.72 o
   4   1   0      182.83      203.36      2.62 o
   5   1   0      128.72      133.16      2.71 o
   6   1   0        4.16        6.27      1.14 o
   7   1   0       25.29       24.99      2.00 o
   8   1   0        0.96        1.45      1.34 o
   9   1   0      145.55      138.62      5.99 o
  10   1   0        0.31       -2.56      2.56 o
  11   1   0        0.15        2.20      4.53 o
  12   1   0        0.49       -0.45      5.19 o
   0   2   0     6921.25     7181.39     76.66 o
   1   2   0     9944.33    10273.63     85.31 o
   2   2   0      187.52      188.60      2.71 o
   3   2   0      422.40      395.44      6.32 o
   4   2   0      991.50     1018.63      9.97 o
   5   2   0        6.93        6.32      1.05 o
   6   2   0      485.21      460.76      8.39 o
   7   2   0     1459.19     1421.63     20.27 o
   8   2   0      134.31      123.71      4.52 o
   9   2   0       16.38       19.43      3.27 o
  10   2   0      123.78      119.39      6.32 o
  11   2   0       96.16       97.53     10.01 o
  12   2   0       15.09        3.49      7.75 o
   1   3   0      573.61      591.51      9.95 o
   2   3   0       28.43       29.08      1.48 o
   3   3   0        7.10        5.53      0.91 o
   4   3   0      288.14      267.57      5.99 o
   5   3   0        5.20        6.61      1.13 o
   6   3   0      330.41      357.09      5.45 o
   7   3   0       32.76       34.44      2.78 o
   8   3   0      153.14      149.15      6.39 o
   9   3   0      176.55      180.45      7.37 o
  10   3   0       17.31       12.54      3.46 o
  11   3   0        0.38       -1.48      3.53 o
   0   4   0      711.40      735.66     22.92 o
   1   4   0      110.53      112.42      3.45 o
   2   4   0      197.05      167.38      3.79 o
   3   4   0      918.12      922.42     18.55 o
   4   4   0      866.59      899.44     18.18 o
   5   4   0       11.38       11.18      1.36 o
   6   4   0      855.61      840.08      9.73 o
   7   4   0       61.82       59.85      3.95 o
   8   4   0        0.71       -0.55      2.31 o
   9   4   0       45.11       42.62      4.72 o
  10   4   0      195.58      190.17     11.42 o
  11   4   0      125.76      129.86      9.48 o
   1   5   0      470.42      500.20     11.01 o
   2   5   0       50.52       44.26      2.55 o
   3   5   0      109.57      124.89      4.51 o
   4   5   0       58.94       55.06      3.67 o
   5   5   0      341.22      318.94      7.47 o
   6   5   0      184.17      171.97      5.82 o
   7   5   0       65.72       68.65      4.40 o
   8   5   0        0.02       -2.13      2.49 o
   9   5   0      148.75      141.84      7.59 o
  10   5   0       22.66       22.97      4.68 o
   0   6   0      230.86      240.40      7.85 o
   1   6   0        0.57        0.58      1.53 o
   2   6   0      411.60      396.16     10.08 o
   3   6   0      283.27      285.24      7.12 o
   4   6   0      397.58      423.38      9.28 o
   5   6   0       38.12       38.05      3.58 o
   6   6   0       44.62       42.80      5.42 o
   7   6   0       93.96       98.53      7.41 o
   8   6   0       44.90       35.45      7.37 o
   9   6   0       46.22       42.53      5.37 o
  10   6   0       86.76       90.16      7.70 o
   1   7   0       93.42       96.18      4.27 o
   2   7   0      280.24      289.26      8.82 o
   3   7   0       75.51       79.55      4.48 o
   4   7   0        1.89        3.46      2.63 o
   5   7   0      409.58      389.12     12.85 o
   6   7   0        5.73        3.05      3.61 o
   7   7   0        1.23       -1.21      3.44 o
   8   7   0       17.03       18.78      5.55 o
   9   7   0        0.29       -1.88      4.75 o
   0   8   0        1.50        4.91      3.17 o
   1   8   0        1.58       -0.82      1.75 o
   2   8   0       61.06       59.63      4.86 o
   3   8   0      110.71      106.42      5.98 o
   4   8   0        3.84        3.51      3.95 o
   5   8   0        4.15        2.64      3.87 o
   6   8   0       14.44       19.21      5.41 o
   7   8   0        6.33        6.11      4.67 o
   1   9   0       61.83       66.12      4.55 o
   2   9   0       78.07       84.95      5.03 o
   3   9   0       37.77       45.68      6.13 o
   4   9   0        7.52        4.75      5.66 o
   5   9   0       25.87       20.52      7.43 o
   6   9   0       29.12       26.69      8.32 o
   0  10   0       36.62       38.60      5.34 o
   1  10   0        1.56        2.20      3.02 o
   2  10   0        7.76        6.26      3.54 o
   3  10   0        7.28        4.31      4.21 o
 -12   1   1       86.88       68.65      9.39 o
 -11   1   1      239.39      227.40     13.45 o
 -10   1   1      319.52      312.41      8.82 o
  -9   1   1        2.50        3.03      2.12 o
  -8   1   1      656.88      650.36     11.35 o
  -7   1   1      288.72      307.03      4.68 o
  -6   1   1       53.85       73.48      2.33 o
  -5   1   1     1743.87     1759.68     15.30 o
  -4   1   1     2810.10     2864.01     19.51 o
  -3   1   1      296.83      271.70      3.36 o
  -2   1   1      472.07      526.35      4.66 o
  -1   1   1      238.59      198.98      3.08 o
   0   1   1     2036.28     2106.69     16.89 o
   1   1   1      324.69      311.08     18.03 o
   2   1   1     6768.45     7026.31     74.91 o
   3   1   1     1215.52     1241.19     11.24 o
   4   1   1      230.28      232.44      3.49 o
   5   1   1      561.26      527.59      9.14 o
   6   1   1      615.14      605.73      8.43 o
   7   1   1      516.27      538.66     11.85 o
   8   1   1       29.95       31.29      2.81 o
   9   1   1       13.61       10.84      2.34 o
  10   1   1       27.24       19.14      4.26 o
  11   1   1      104.62      108.33     10.35 o
  12   1   1      156.22      149.14     17.09 o
 -12   2   1        8.46        7.23      5.74 o
 -11   2   1       77.84       67.82      8.64 o
 -10   2   1       42.30       42.56      4.34 o
  -9   2   1      365.94      344.64      9.15 o
  -8   2   1      120.71      118.37      3.58 o
  -7   2   1        3.29        3.25      1.06 o
  -6   2   1        1.29        1.33      0.82 o
  -5   2   1       61.60       61.17      2.50 o
  -4   2   1     1599.15     1679.47     13.53 o
  -3   2   1     1007.89     1007.04     15.03 o
  -2   2   1     3872.27     3804.28     41.67 o
  -1   2   1     3441.83     3347.50     31.85 o
   0   2   1     6956.47     7150.20     53.48 o
   1   2   1      999.65     1067.07      9.27 o
   2   2   1      119.09      121.60      1.82 o
   3   2   1        7.96       10.55      1.03 o
   4   2   1       33.19       37.31      1.74 o
   5   2   1        1.32        0.89      0.96 o
   6   2   1      170.94      191.34      4.92 o
   7   2   1      128.48      124.25      5.37 o
   8   2   1       36.80       41.68      3.21 o
   9   2   1       33.72       30.81      4.16 o
  10   2   1        9.15        9.04      3.78 o
  11   2   1       80.49       69.99      7.04 o
 -11   3   1      251.14      265.28     11.66 o
 -10   3   1       29.12       26.34      4.12 o
  -9   3   1       57.55       61.42      5.79 o
  -8   3   1      737.97      710.72     13.07 o
  -7   3   1      218.54      215.73      5.01 o
  -6   3   1       42.23       37.77      2.52 o
  -5   3   1      422.21      394.93      7.58 o
  -4   3   1      861.14      851.61     10.81 o
  -3   3   1      292.07      328.57      6.18 o
  -2   3   1     1323.30     1323.98     20.95 o
  -1   3   1     2279.86     2224.73     27.29 o
   0   3   1      413.25      385.19      4.37 o
   1   3   1      152.35      156.38      2.53 o
   2   3   1     1014.11     1035.71     11.90 o
   3   3   1      381.69      382.09      7.40 o
   4   3   1        1.23        0.79      0.92 o
   5   3   1      351.93      354.03      4.94 o
   6   3   1      305.51      301.67      5.47 o
   7   3   1      120.07      121.29      4.54 o
   8   3   1      154.65      147.84      6.40 o
   9   3   1      182.52      187.34      7.53 o
  10   3   1        9.73       11.24      4.33 o
  11   3   1        1.29       -2.44      3.79 o
 -11   4   1       47.84       50.14      5.72 o
 -10   4   1      118.26      123.03      7.14 o
  -9   4   1      356.13      345.96     10.36 o
  -8   4   1      108.60      108.30      5.18 o
  -7   4   1        5.82        4.98      1.77 o
  -6   4   1       99.75       99.69      4.51 o
  -5   4   1       38.90       44.97      3.56 o
  -4   4   1      154.34      152.29      3.45 o
  -3   4   1     1593.50     1648.06     30.07 o
  -2   4   1     1604.84     1581.77     29.95 o
  -1   4   1      999.27     1043.85     13.64 o
   0   4   1      564.55      621.20      9.60 o
   1   4   1       78.07       69.76      2.68 o
   2   4   1       50.78       47.89      2.64 o
   3   4   1        0.41        1.98      1.22 o
   4   4   1      207.37      210.80      4.34 o
   5   4   1       43.46       39.23      2.53 o
   6   4   1      324.79      321.44      6.00 o
   7   4   1        0.47       -0.46      2.02 o
   8   4   1       16.29       17.75      3.42 o
   9   4   1        8.38        9.87      3.32 o
  10   4   1       48.43       46.93      5.28 o
  11   4   1        0.38        0.35      4.20 o
 -10   5   1      100.37      111.88      7.37 o
  -9   5   1      444.25      446.27     12.24 o
  -8   5   1      153.04      148.55      6.23 o
  -7   5   1      184.49      173.72      6.27 o
  -6   5   1        5.59        3.94      2.45 o
  -5   5   1        3.94        3.04      1.69 o
  -4   5   1     1081.34     1162.39     21.32 o
  -3   5   1       51.24       47.67      2.92 o
  -2   5   1      510.98      481.86      9.44 o
  -1   5   1     1059.15     1049.03     16.18 o
   0   5   1      545.24      541.96      8.40 o
   1   5   1       58.91       64.23      2.92 o
   2   5   1       71.97       62.84      3.31 o
   3   5   1       42.59       38.52      2.90 o
   4   5   1        0.71        2.70      1.84 o
   5   5   1       23.57       27.33      3.11 o
   6   5   1      404.84      412.73      7.13 o
   7   5   1       68.74       61.11      4.90 o
   8   5   1      254.73      260.07      9.24 o
   9   5   1      134.88      139.23      7.59 o
  10   5   1       16.41       17.11      4.50 o
 -10   6   1       91.07      106.77      7.72 o
  -9   6   1      193.05      195.56      9.15 o
  -8   6   1        2.06        0.68      3.57 o
  -7   6   1       11.09        7.83      3.08 o
  -6   6   1        9.80        6.01      3.39 o
  -5   6   1      267.05      274.44     11.89 o
  -4   6   1       39.36       33.80      3.41 o
  -3   6   1      279.34      272.49      6.51 o
  -2   6   1      154.52      140.90      5.76 o
  -1   6   1        1.14        0.84      1.56 o
   0   6   1        3.87        2.55      1.46 o
   1   6   1      261.47      260.90      7.08 o
   2   6   1        0.26       -0.06      1.67 o
   3   6   1       36.78       45.00      3.45 o
   4   6   1        0.36       -1.89      1.89 o
   5   6   1      294.47      302.79      8.33 o
   6   6   1        3.66        3.38      3.50 o
   7   6   1       54.47       51.95      6.08 o
   8   6   1       34.46       37.87      5.87 o
   9   6   1       31.03       27.81      5.95 o
  -9   7   1        0.51        1.65      4.44 o
  -8   7   1       52.14       53.74      7.07 o
  -7   7   1       55.29       48.59      6.30 o
  -6   7   1       11.87       14.28      4.45 o
  -5   7   1      104.20      113.48      7.55 o
  -4   7   1       20.24       19.21      3.36 o
  -3   7   1        3.79        4.29      2.18 o
  -2   7   1      146.82      155.75      5.61 o
  -1   7   1      434.20      441.12     11.60 o
   0   7   1        4.34        1.44      1.77 o
   1   7   1        2.55        1.77      1.91 o
   2   7   1       80.91       86.32      8.60 o
   3   7   1      102.23       92.84      5.31 o
   4   7   1       30.45       26.21      3.70 o
   5   7   1       81.09       85.36      7.15 o
   6   7   1       14.04       22.23      5.01 o
   7   7   1        6.41        3.02      3.95 o
   8   7   1       66.52       63.05      9.63 o
  -8   8   1        0.18        1.22      4.85 o
  -7   8   1       11.28       14.33      5.23 o
  -6   8   1       38.96       41.73      6.45 o
  -5   8   1        6.44       13.09      4.68 o
  -4   8   1       24.34       24.51      5.16 o
  -3   8   1       91.50       92.80      5.13 o
  -2   8   1        9.19        9.20      2.29 o
  -1   8   1       44.95       53.28      3.78 o
   0   8   1      174.21      179.74      6.11 o
   1   8   1       13.40       16.15      2.82 o
   2   8   1       14.56       13.32      3.28 o
   3   8   1       70.66       71.89      8.40 o
   4   8   1      103.73      126.92     12.27 o
   5   8   1       20.15       30.67      7.65 o
   6   8   1        3.25        4.69      5.58 o
   7   8   1       85.27       77.71     13.13 o
  -6   9   1        8.80        5.61      5.18 o
  -5   9   1       44.78       49.19      7.10 o
  -4   9   1       19.77       19.14      5.61 o
  -3   9   1       30.16       32.65      4.75 o
  -2   9   1        1.14        0.50      2.41 o
  -1   9   1        6.12        4.28      2.58 o
   0   9   1        5.18        7.42      2.49 o
   1   9   1       53.59       48.29      4.06 o
   2   9   1      145.86      159.83      6.31 o
   3   9   1       12.46        9.98      4.78 o
   4   9   1        2.17        0.88      5.17 o
   5   9   1       50.70       53.73     12.39 o
  -3  10   1       26.22       27.39      5.33 o
  -2  10   1        2.60       -0.02      3.76 o
  -1  10   1        0.40        0.27      3.06 o
   0  10   1       33.84       33.03      4.16 o
   1  10   1       47.76       42.03      4.42 o
   2  10   1        0.08       -2.98      3.13 o
   3  10   1       77.48       86.32      7.32 o
 -12   0   2      403.88      347.42     24.38 o
 -11   0   2      216.83      239.23     19.34 o
 -10   0   2        0.13        0.77      5.24 o
  -9   0   2       17.47       27.61      3.34 o
  -8   0   2      352.80      322.66     10.51 o
  -7   0   2      109.79      112.49      8.88 o
  -6   0   2      320.80      326.57      5.87 o
  -5   0   2     1316.81     1483.19     30.33 o
  -4   0   2     2105.11     2359.57     31.51 o
  -3   0   2       22.71       23.89      1.21 o
  -2   0   2      227.38      289.66      3.97 o
  -1   0   2     3670.83     3369.12     13.91 o
   0   0   2       94.21       90.93      2.89 o
   1   0   2       62.30       70.25      2.00 o
   2   0   2      230.70      242.05      4.16 o
   3   0   2       46.59       54.87      2.05 o
   4   0   2      802.34      749.18      8.78 o
   5   0   2       26.97       45.73      2.88 o
   6   0   2      566.88      623.38     11.49 o
   7   0   2     1773.94     1798.69     61.58 o
   8   0   2      647.03      623.52     31.17 o
   9   0   2      130.20      124.52      8.51 o
  10   0   2        4.10        1.22      5.56 o
  11   0   2       85.24       77.39     13.11 o
 -12   1   2       15.40       11.22      5.92 o
 -11   1   2        2.79        1.80      4.35 o
 -10   1   2      115.62      106.06      5.76 o
  -9   1   2        4.82        4.35      1.80 o
  -8   1   2       54.70       51.04      2.75 o
  -7   1   2       14.68       20.75      1.61 o
  -6   1   2        0.00        1.00      0.80 o
  -5   1   2      528.39      577.56      6.29 o
  -4   1   2      250.16      292.80      5.51 o
  -3   1   2      386.30      381.75      4.39 o
  -2   1   2      304.92      288.10      3.15 o
  -1   1   2     1590.66     1589.55     11.17 o
   0   1   2     1672.58     1701.72     22.39 o
   1   1   2     2573.14     2634.27     18.06 o
   2   1   2      697.01      725.32      9.34 o
   3   1   2       42.62       36.61      5.17 o
   4   1   2       95.80      102.76      2.60 o
   5   1   2       12.65       11.71      1.64 o
   6   1   2       14.15       15.69      2.06 o
   7   1   2       11.11       11.21      2.10 o
   8   1   2       55.83       56.70      4.75 o
   9   1   2        1.23        0.87      2.30 o
  10   1   2        5.06        4.20      3.50 o
  11   1   2       28.08       20.96      6.41 o
 -12   2   2      362.04      370.03     19.89 o
 -11   2   2      116.31      100.47      9.98 o
 -10   2   2       11.37        6.42      2.92 o
  -9   2   2       58.72       58.51      4.51 o
  -8   2   2      205.44      208.73      5.74 o
  -7   2   2        4.98        7.18      1.82 o
  -6   2   2     1078.38     1081.41     10.95 o
  -5   2   2      537.15      515.42      7.66 o
  -4   2   2      392.50      423.58      9.43 o
  -3   2   2        6.11        8.69      1.25 o
  -2   2   2      349.14      370.09      5.87 o
  -1   2   2      696.50      740.16      7.48 o
   0   2   2     6154.39     6428.67     58.50 o
   1   2   2      387.08      445.45      5.91 o
   2   2   2     1265.18     1271.70     14.12 o
   3   2   2      107.07      100.46      2.50 o
   4   2   2      166.50      150.76      3.52 o
   5   2   2      724.39      695.10      8.61 o
   6   2   2     1140.77     1176.59     19.14 o
   7   2   2      147.27      157.99      5.11 o
   8   2   2      686.88      711.53     14.25 o
   9   2   2       88.69       97.10      6.80 o
  10   2   2       89.27       77.36      6.87 o
  11   2   2      101.44      112.06      8.53 o
 -12   3   2        0.47        3.56      5.87 o
 -11   3   2        9.07        7.25      3.48 o
 -10   3   2        7.80        8.23      3.04 o
  -9   3   2      186.56      175.22      7.20 o
  -8   3   2       23.95       21.51      2.45 o
  -7   3   2      257.74      247.32      5.59 o
  -6   3   2       60.99       60.12      3.51 o
  -5   3   2       85.03       89.17      3.73 o
  -4   3   2        9.74        5.95      1.75 o
  -3   3   2      260.15      264.82      4.97 o
  -2   3   2      168.50      162.79      2.75 o
  -1   3   2      652.15      687.16      8.23 o
   0   3   2       15.82       18.77      1.26 o
   1   3   2      296.81      315.02      4.61 o
   2   3   2      270.70      342.14      4.08 o
   3   3   2      665.82      684.35      7.96 o
   4   3   2      383.12      358.25      5.14 o
   5   3   2        0.56        0.47      1.34 o
   6   3   2        3.53        4.57      1.79 o
   7   3   2      451.22      459.16      8.46 o
   8   3   2        0.76       -1.05      2.06 o
   9   3   2      118.15      109.23      7.37 o
  10   3   2        4.34       -0.44      3.44 o
  11   3   2        8.35        5.36      4.52 o
 -11   4   2        5.53        2.88      3.56 o
 -10   4   2        2.81        0.44      2.85 o
  -9   4   2      239.51      246.31      8.86 o
  -8   4   2      264.67      275.65      7.62 o
  -7   4   2      216.68      211.25      5.54 o
  -6   4   2      292.93      265.21      6.75 o
  -5   4   2      117.15       99.88      4.83 o
  -4   4   2       17.19       20.36      1.62 o
  -3   4   2      185.57      181.35      4.04 o
  -2   4   2     1777.67     1877.77     29.04 o
  -1   4   2       40.50       40.08      2.24 o
   0   4   2        0.19       -0.73      0.88 o
   1   4   2     1971.10     1970.85     24.58 o
   2   4   2       17.91       20.50      1.72 o
   3   4   2       10.93       11.87      1.72 o
   4   4   2      806.50      767.76      9.73 o
   5   4   2       61.76       60.53      3.04 o
   6   4   2      316.05      305.12      6.99 o
   7   4   2       82.75       88.26      4.67 o
   8   4   2       57.21       62.10      5.03 o
   9   4   2       12.64        5.33      3.85 o
  10   4   2      149.89      143.99      9.35 o
 -11   5   2       18.02       11.78      4.47 o
 -10   5   2        0.98       -0.68      3.16 o
  -9   5   2       57.45       61.75      4.82 o
  -8   5   2       20.85       18.65      3.29 o
  -7   5   2       84.29       87.01      4.85 o
  -6   5   2        1.97       -0.47      2.11 o
  -5   5   2        0.14        1.56      2.41 o
  -4   5   2        2.76        1.77      1.41 o
  -3   5   2       51.93       51.11      2.96 o
  -2   5   2       10.72       12.29      1.80 o
  -1   5   2       49.64       58.60      2.80 o
   0   5   2       96.13      101.01      3.45 o
   1   5   2        9.75        6.92      1.63 o
   2   5   2      222.37      214.11      6.23 o
   3   5   2      150.12      146.17      5.48 o
   4   5   2       46.16       46.75      3.75 o
   5   5   2        4.92        5.13      2.31 o
   6   5   2       23.47       22.78      2.78 o
   7   5   2        3.15        3.39      2.63 o
   8   5   2       78.72       81.47      6.89 o
   9   5   2       95.78       90.97      7.78 o
  10   5   2       65.24       60.42      8.35 o
 -10   6   2        8.07        8.43      4.16 o
  -9   6   2      320.44      346.53     13.54 o
  -8   6   2       11.79       14.98      3.83 o
  -7   6   2        0.06       -1.18      2.58 o
  -6   6   2      382.78      394.83     12.42 o
  -5   6   2        0.57       -1.33      2.60 o
  -4   6   2        2.65        3.11      2.06 o
  -3   6   2      436.62      461.62      8.97 o
  -2   6   2      478.25      480.07      9.55 o
  -1   6   2      277.69      308.42      6.14 o
   0   6   2      186.62      186.05      4.67 o
   1   6   2      528.55      497.81     30.22 o
   2   6   2      156.05      160.72      7.31 o
   3   6   2        3.10        1.32      2.22 o
   4   6   2      288.46      283.13      9.33 o
   5   6   2      229.07      231.88      8.70 o
   6   6   2      129.64      113.47      9.44 o
   7   6   2        2.06       -0.15      4.37 o
   8   6   2       12.96       18.78      6.54 o
   9   6   2        1.54       -1.27      5.36 o
  -9   7   2      113.20      111.14      9.44 o
  -8   7   2        5.24        7.94      4.50 o
  -7   7   2       26.39       23.07      5.20 o
  -6   7   2       18.29       15.24      4.58 o
  -5   7   2       84.58       93.79      7.17 o
  -4   7   2       21.64       21.77      4.44 o
  -3   7   2      169.91      187.57      5.35 o
  -2   7   2      104.68      112.51      4.51 o
  -1   7   2        6.13        6.81      2.06 o
   0   7   2        2.04        0.66      1.55 o
   1   7   2       88.55       77.49      4.33 o
   2   7   2       92.22       88.40      5.23 o
   3   7   2      102.03      104.26      5.73 o
   4   7   2        3.18        1.89      2.83 o
   5   7   2       14.40       19.68      5.81 o
   6   7   2       23.90       28.68      6.81 o
   7   7   2        1.46        3.40      5.23 o
   8   7   2        1.30       -0.46      5.72 o
  -8   8   2       41.93       40.94      7.20 o
  -7   8   2        4.00        2.12      4.32 o
  -6   8   2        7.11        6.04      4.25 o
  -5   8   2      171.96      185.51     10.05 o
  -4   8   2       23.26       19.84      4.88 o
  -3   8   2       62.88       59.10      4.39 o
  -2   8   2      201.38      212.35      9.74 o
  -1   8   2        0.04       -1.00      1.65 o
   0   8   2        5.48        7.81      2.36 o
   1   8   2      178.31      186.99      8.05 o
   2   8   2       50.83       51.66      4.30 o
   3   8   2        3.68        2.46      2.90 o
   4   8   2       86.82       81.65      9.28 o
   5   8   2       99.22       98.69     10.33 o
   6   8   2        3.17        0.76      6.47 o
   7   8   2       13.87       12.48      7.29 o
  -6   9   2        0.17       -2.28      4.67 o
  -5   9   2       80.72       95.40      8.78 o
  -4   9   2       22.73       30.71      5.87 o
  -3   9   2      115.08      128.49      8.79 o
  -2   9   2        1.69        3.00      2.76 o
  -1   9   2        7.37        7.78      2.56 o
   0   9   2       29.26       30.81      3.56 o
   1   9   2       14.93       11.42      2.88 o
   2   9   2        9.04        9.51      3.23 o
   3   9   2       30.59       31.31      4.89 o
   4   9   2        3.54        1.43      5.67 o
   5   9   2       77.04       73.74     10.36 o
  -3  10   2       92.96       86.52      6.66 o
  -2  10   2        2.69        4.98      3.67 o
  -1  10   2        3.61        4.02      3.82 o
   0  10   2        0.14        5.18      3.46 o
   1  10   2        1.28        3.54      3.26 o
   2  10   2       15.69       11.87      4.33 o
 -12   1   3        0.04       -3.09      4.67 o
 -11   1   3      220.01      202.32     12.65 o
 -10   1   3      631.10      626.75     25.23 o
  -9   1   3       50.59       60.69      3.91 o
  -8   1   3      193.52      171.68      5.25 o
  -7   1   3      230.21      209.12      3.70 o
  -6   1   3      669.45      629.65     10.46 o
  -5   1   3      352.96      415.05      5.76 o
  -4   1   3      425.71      446.51      5.79 o
  -3   1   3     2190.89     2269.00     31.79 o
  -2   1   3      160.85      152.17      5.52 o
  -1   1   3      801.07      787.23      8.70 o
   0   1   3    10550.83    10223.89    171.86 o
   1   1   3      208.60      212.69      3.16 o
   2   1   3      109.22      101.58      2.08 o
   3   1   3      273.97      224.68      3.78 o
   4   1   3      124.51      109.91      3.98 o
   5   1   3        8.40        7.64      1.93 o
   6   1   3     1016.73     1005.96     12.94 o
   7   1   3     1044.29     1028.04     14.05 o
   8   1   3        8.89        9.25      2.75 o
   9   1   3      122.11      130.20      6.83 o
  10   1   3      271.18      278.32     11.10 o
  11   1   3       21.60       20.87      6.40 o
 -12   2   3        0.01       -1.31      4.94 o
 -11   2   3        9.36        8.02      3.91 o
 -10   2   3        0.01       -0.74      2.36 o
  -9   2   3       13.08       12.27      2.38 o
  -8   2   3       29.04       18.95      2.58 o
  -7   2   3       67.19       64.00      3.27 o
  -6   2   3       17.88       12.80      1.78 o
  -5   2   3      108.96      148.53      4.35 o
  -4   2   3       57.49       63.49      2.89 o
  -3   2   3      186.46      205.09      4.39 o
  -2   2   3      882.68      927.41     10.70 o
  -1   2   3      363.69      387.56      3.77 o
   0   2   3      478.77      495.63     10.61 o
   1   2   3      168.24      192.38      2.57 o
   2   2   3      286.56      294.99      6.27 o
   3   2   3      430.63      452.04     10.78 o
   4   2   3      635.94      617.88      8.81 o
   5   2   3      705.88      713.61     10.29 o
   6   2   3      982.88      961.59     12.86 o
   7   2   3        8.32        7.31      2.45 o
   8   2   3        0.01        1.24      2.17 o
   9   2   3        2.86        1.70      3.05 o
  10   2   3       36.87       35.36      5.53 o
  11   2   3        2.07        0.46      4.09 o
 -12   3   3       46.54       40.71      8.58 o
 -11   3   3       27.22       29.70      4.53 o
 -10   3   3      175.29      172.68      7.60 o
  -9   3   3        0.03        0.35      2.39 o
  -8   3   3       31.38       22.66      2.56 o
  -7   3   3      495.23      470.23      7.72 o
  -6   3   3      514.11      480.38      8.39 o
  -5   3   3       41.74       40.94      2.86 o
  -4   3   3     1798.73     1870.33     27.62 o
  -3   3   3       67.80       79.43      2.35 o
  -2   3   3        0.02        1.05      0.67 o
  -1   3   3     1042.32     1104.67      8.20 o
   0   3   3     2434.22     2473.19     34.38 o
   1   3   3     1047.55     1063.56      9.85 o
   2   3   3      522.83      479.40      4.88 o
   3   3   3      510.40      453.86      6.43 o
   4   3   3      270.20      248.68      6.08 o
   5   3   3        0.22        1.91      1.71 o
   6   3   3      980.42      949.56     13.13 o
   7   3   3      266.44      259.94      7.64 o
   8   3   3       58.82       59.16      4.64 o
   9   3   3       16.57       16.01      4.33 o
  10   3   3      120.79      121.83     10.18 o
 -11   4   3        0.62       -1.76      3.22 o
 -10   4   3        4.61        2.41      3.10 o
  -9   4   3      176.85      179.53      6.76 o
  -8   4   3      156.33      137.28      4.98 o
  -7   4   3        2.83        3.91      2.26 o
  -6   4   3       38.20       29.55      3.04 o
  -5   4   3       29.31       24.79      2.99 o
  -4   4   3       50.66       54.37      2.85 o
  -3   4   3      409.08      461.45      7.35 o
  -2   4   3      169.76      167.66      3.51 o
  -1   4   3       91.17      102.14      3.16 o
   0   4   3       33.05       33.71      2.20 o
   1   4   3     1502.14     1557.48     17.40 o
   2   4   3      247.76      276.42      6.10 o
   3   4   3       31.91       31.64      2.56 o
   4   4   3      418.53      396.95      8.06 o
   5   4   3      716.73      685.88     11.58 o
   6   4   3      683.15      667.50     11.51 o
   7   4   3       11.67       11.36      2.75 o
   8   4   3        1.34        2.72      3.23 o
   9   4   3        6.70        6.42      3.96 o
  10   4   3       14.83        9.42      6.03 o
 -11   5   3        1.55       -1.03      3.69 o
 -10   5   3        0.11       -1.43      2.98 o
  -9   5   3       13.05       12.76      3.30 o
  -8   5   3        4.68        3.23      2.51 o
  -7   5   3      391.94      379.76      8.98 o
  -6   5   3      516.74      504.17     14.82 o
  -5   5   3        4.22        6.44      2.79 o
  -4   5   3       45.20       47.06      2.43 o
  -3   5   3      150.33      149.02      4.28 o
  -2   5   3       23.61       31.80      2.39 o
  -1   5   3      180.16      195.74      5.88 o
   0   5   3      291.51      291.88      7.19 o
   1   5   3      404.48      409.42     11.66 o
   2   5   3       34.91       29.87      2.62 o
   3   5   3      674.95      655.62     12.87 o
   4   5   3      306.82      279.86      8.93 o
   5   5   3       73.50       67.37      5.27 o
   6   5   3       52.69       52.17      4.16 o
   7   5   3      247.43      242.00      9.87 o
   8   5   3       41.68       41.92      5.61 o
   9   5   3        0.82        0.68      5.23 o
 -10   6   3       80.90       79.39      8.02 o
  -9   6   3        2.42        1.69      3.28 o
  -8   6   3       86.70       96.90      7.89 o
  -7   6   3        9.81       13.70      4.14 o
  -6   6   3       76.58       75.94      6.44 o
  -5   6   3      159.42      152.40      7.83 o
  -4   6   3        3.54        2.35      2.11 o
  -3   6   3       86.38       90.65      4.05 o
  -2   6   3       93.31      100.02      3.88 o
  -1   6   3       67.75       73.22      3.15 o
   0   6   3       16.48       15.10      2.11 o
   1   6   3       55.62       54.03      3.19 o
   2   6   3      298.23      296.40      9.05 o
   3   6   3        0.87       -0.32      2.03 o
   4   6   3       98.42       94.01      6.07 o
   5   6   3       75.77       69.49      5.64 o
   6   6   3        4.96        6.74      4.85 o
   7   6   3       21.91       25.65      8.04 o
   8   6   3       55.13       48.53      8.32 o
   9   6   3       54.95       57.37      9.55 o
  -9   7   3       15.56       15.34      5.64 o
  -8   7   3        0.55        0.80      3.26 o
  -7   7   3       81.84       78.15      7.41 o
  -6   7   3       38.77       46.09      5.82 o
  -5   7   3       48.06       48.45      5.75 o
  -4   7   3      329.54      352.49     11.65 o
  -3   7   3       36.82       37.38      3.40 o
  -2   7   3      194.51      190.14      5.14 o
  -1   7   3        7.71        8.14      2.07 o
   0   7   3       21.24       19.33      2.57 o
   1   7   3       24.02       18.78      3.04 o
   2   7   3      122.66      110.46      5.84 o
   3   7   3       95.90      109.51      6.95 o
   4   7   3      148.49      152.96      8.06 o
   5   7   3       36.24       33.70      6.83 o
   6   7   3       60.94       65.19      8.77 o
   7   7   3        1.98        4.97      5.44 o
   8   7   3        3.78        8.79      6.61 o
  -8   8   3       46.76       46.18      7.26 o
  -7   8   3       33.08       41.39      6.65 o
  -6   8   3        1.34        3.67      4.25 o
  -5   8   3      231.33      248.78     16.24 o
  -4   8   3        0.42        0.37      3.56 o
  -3   8   3       51.47       71.01      5.76 o
  -2   8   3        4.34        6.02      2.19 o
  -1   8   3       74.10       86.26      4.18 o
   0   8   3       26.93       24.55      2.88 o
   1   8   3      116.26      121.35      5.73 o
   2   8   3       84.69       94.87      5.34 o
   3   8   3        6.14        5.31      3.26 o
   4   8   3       16.19       13.85      8.89 o
   5   8   3       43.24       40.03      7.88 o
   6   8   3       24.53       19.32      7.14 o
  -6   9   3        0.46        1.74      4.89 o
  -5   9   3        8.66        6.25      4.85 o
  -4   9   3        0.77        2.53      3.63 o
  -3   9   3      312.68      321.09     17.65 o
  -2   9   3       99.32       99.77      6.56 o
  -1   9   3        0.74       -0.17      2.44 o
   0   9   3        0.78       -1.42      2.26 o
   1   9   3       13.94       10.43      2.96 o
   2   9   3        0.29       -0.24      3.19 o
   3   9   3       55.82       44.08      6.51 o
   4   9   3       18.69       17.29      7.46 o
   5   9   3       17.90        7.94      6.61 o
  -3  10   3        0.01        1.90      3.55 o
  -2  10   3       56.12       59.49      6.37 o
  -1  10   3       30.97       32.40      6.86 o
   0  10   3        0.03       -0.95      3.55 o
   1  10   3       11.80       13.86      4.53 o
 -12   0   4       85.84       71.35     13.45 o
 -11   0   4       37.31       32.10      9.49 o
 -10   0   4       59.77       57.04     10.67 o
  -9   0   4      368.18      354.37     17.41 o
  -8   0   4     1344.15     1296.50     55.27 o
  -7   0   4      469.66      453.80     17.00 o
  -6   0   4      572.92      600.69     10.65 o
  -5   0   4     2833.29     2930.66     66.70 o
  -4   0   4     2850.09     2775.79     51.15 o
  -3   0   4     1621.13     1587.49     23.39 o
  -2   0   4      933.89      969.84      9.96 o
  -1   0   4     3625.34     3454.58     87.39 o
   0   0   4      436.20      375.58      7.97 o
   1   0   4      605.87      576.95      8.61 o
   2   0   4     8501.90     9001.29    208.30 o
   3   0   4     3477.74     3859.58     79.58 o
   4   0   4      487.60      555.88      9.69 o
   5   0   4      185.48      158.54      6.23 o
   6   0   4        1.49        2.07      2.89 o
   7   0   4      725.06      752.98     25.49 o
   8   0   4      189.25      201.81     22.84 o
   9   0   4      167.87      163.50     10.99 o
  10   0   4       38.50       41.14      6.73 o
  11   0   4       63.11       45.86     11.18 o
 -12   1   4        6.89        6.85      5.54 o
 -11   1   4        4.55        4.01      3.25 o
 -10   1   4       28.02       27.15      3.65 o
  -9   1   4        1.00        0.53      1.75 o
  -8   1   4      111.28      119.28      4.65 o
  -7   1   4      143.79      148.96      4.73 o
  -6   1   4       12.53       17.50      1.92 o
  -5   1   4        0.82        1.27      0.73 o
  -4   1   4       22.74       22.66      2.22 o
  -3   1   4      427.13      459.19     10.09 o
  -2   1   4      221.64      221.15      2.89 o
  -1   1   4       39.73       40.06      1.25 o
   0   1   4      518.94      526.22      9.01 o
   1   1   4       38.60       45.57      2.25 o
   2   1   4      387.78      432.11      8.21 o
   3   1   4      186.67      207.05      4.22 o
   4   1   4       26.36       30.42      2.62 o
   5   1   4        0.84       -0.32      1.59 o
   6   1   4       71.11       70.89      4.38 o
   7   1   4       38.33       45.06      3.94 o
   8   1   4      294.44      292.69      8.90 o
   9   1   4        9.64        6.45      2.95 o
  10   1   4        3.95        4.29      3.80 o
  11   1   4        4.50       -1.70      4.94 o
 -12   2   4       16.36        8.73      6.39 o
 -11   2   4      227.88      229.58     10.50 o
 -10   2   4       18.67       17.38      3.44 o
  -9   2   4       58.90       63.96      4.03 o
  -8   2   4     1744.46     1639.06     22.55 o
  -7   2   4        7.26        8.68      1.90 o
  -6   2   4        1.18        0.19      1.33 o
  -5   2   4     1368.27     1253.28     22.78 o
  -4   2   4     2622.23     2522.92     32.70 o
  -3   2   4      186.07      178.33      4.73 o
  -2   2   4     1550.28     1524.93     22.50 o
  -1   2   4      837.48      777.67      9.35 o
   0   2   4     1012.92      892.41     59.45 o
   1   2   4      114.55      106.87      3.06 o
   2   2   4     3709.97     3846.98     63.15 o
   3   2   4      901.92      898.69     19.60 o
   4   2   4        1.60        5.67      1.69 o
   5   2   4       40.73       35.61      3.10 o
   6   2   4      596.66      586.00     10.54 o
   7   2   4       70.27       70.75      4.66 o
   8   2   4       82.98       81.69      5.29 o
   9   2   4      126.22      120.13      7.68 o
  10   2   4        8.18        5.45      4.05 o
 -12   3   4        2.64        0.07      4.07 o
 -11   3   4        3.71        3.67      3.29 o
 -10   3   4        0.68        0.52      2.62 o
  -9   3   4      522.12      501.04     10.09 o
  -8   3   4        0.05        0.23      1.72 o
  -7   3   4       96.68      106.96      4.31 o
  -6   3   4        9.76       12.15      2.32 o
  -5   3   4       46.42       51.97      3.58 o
  -4   3   4      107.81      107.57      4.36 o
  -3   3   4       80.56       73.79      2.37 o
  -2   3   4      211.95      224.58      3.77 o
  -1   3   4       39.82       45.53      2.25 o
   0   3   4      109.63      139.58      3.68 o
   1   3   4     2920.35     3066.72     38.65 o
   2   3   4      265.85      296.47      4.21 o
   3   3   4        3.84        4.72      1.31 o
   4   3   4       56.88       60.68      3.54 o
   5   3   4       87.23       79.83      4.33 o
   6   3   4       82.80       89.64      4.85 o
   7   3   4      345.21      336.41      8.86 o
   8   3   4       55.29       57.44      4.77 o
   9   3   4       14.63       11.93      4.15 o
  10   3   4       27.81       18.86      6.53 o
 -11   4   4      200.31      200.41      9.22 o
 -10   4   4      181.39      200.86     10.03 o
  -9   4   4      133.63      136.06      6.17 o
  -8   4   4       40.03       41.52      3.37 o
  -7   4   4      374.73      374.28      8.54 o
  -6   4   4        4.14        4.90      2.08 o
  -5   4   4       65.04       49.73      3.85 o
  -4   4   4     1054.13     1069.23     15.37 o
  -3   4   4        1.82        2.56      1.13 o
  -2   4   4      638.87      616.52      6.88 o
  -1   4   4     1058.02     1002.86     15.19 o
   0   4   4        0.72        0.36      0.95 o
   1   4   4       23.37       18.65      1.74 o
   2   4   4      174.37      167.24      3.61 o
   3   4   4      174.16      183.88      6.75 o
   4   4   4      112.12      111.89      5.93 o
   5   4   4      872.52      835.40     12.42 o
   6   4   4      302.52      305.86      8.25 o
   7   4   4       17.29       21.86      3.39 o
   8   4   4       83.18       79.67      6.79 o
   9   4   4      108.87      110.72     10.74 o
  10   4   4        0.82       -2.90      5.44 o
 -11   5   4       30.90       38.87      5.72 o
 -10   5   4      150.77      147.47      7.13 o
  -9   5   4      176.07      187.23      7.42 o
  -8   5   4       13.64       11.06      3.00 o
  -7   5   4       12.59       14.61      2.97 o
  -6   5   4       19.49       25.87      4.26 o
  -5   5   4        0.68       -1.66      2.15 o
  -4   5   4      166.10      158.63      5.18 o
  -3   5   4      921.47      927.17     21.87 o
  -2   5   4      428.53      421.74      7.90 o
  -1   5   4       20.55       24.46      2.37 o
   0   5   4       17.33       13.28      1.95 o
   1   5   4       32.27       32.08      2.41 o
   2   5   4      105.38       98.25      4.08 o
   3   5   4      264.98      269.12      8.91 o
   4   5   4      173.08      169.14      7.48 o
   5   5   4       92.94       96.93      6.18 o
   6   5   4        0.52       -0.77      2.53 o
   7   5   4        0.42        0.05      2.82 o
   8   5   4       86.83       86.72      9.77 o
   9   5   4       26.47       20.19      7.07 o
 -10   6   4       88.38      100.02      8.94 o
  -9   6   4        0.10       -1.12      3.16 o
  -8   6   4       27.74       27.15      4.58 o
  -7   6   4       52.91       61.64      6.35 o
  -6   6   4       32.27       31.22      6.24 o
  -5   6   4       31.29       32.42      4.63 o
  -4   6   4       77.96       88.16      4.75 o
  -3   6   4        0.02       -0.72      1.52 o
  -2   6   4      368.47      369.93      6.60 o
  -1   6   4       86.03       76.67      3.52 o
   0   6   4      103.76      104.86      4.11 o
   1   6   4       52.13       55.82      3.27 o
   2   6   4        0.12        0.12      1.80 o
   3   6   4       25.73       21.14      3.83 o
   4   6   4      219.22      198.28      9.88 o
   5   6   4      206.76      200.02      8.88 o
   6   6   4      271.78      264.41     13.99 o
   7   6   4       18.76       10.60      5.82 o
   8   6   4       57.71       60.45      9.46 o
  -9   7   4       62.05       51.27      6.12 o
  -8   7   4        1.12        1.07      3.43 o
  -7   7   4       10.05       20.29      4.99 o
  -6   7   4        0.19        2.61      3.50 o
  -5   7   4       12.65       14.64      4.39 o
  -4   7   4      171.26      171.45      8.62 o
  -3   7   4      715.49      717.72     29.44 o
  -2   7   4      233.39      232.04      8.69 o
  -1   7   4        0.56       -1.05      1.58 o
   0   7   4        0.02       -0.52      1.73 o
   1   7   4       18.75       20.35      2.66 o
   2   7   4        9.18        6.34      2.47 o
   3   7   4      119.46      130.26      7.62 o
   4   7   4      258.65      263.68     10.40 o
   5   7   4      161.16      167.24     11.78 o
   6   7   4       26.39       35.75      7.53 o
   7   7   4        2.91        2.78      5.73 o
  -8   8   4        8.47        7.75      4.41 o
  -7   8   4       48.55       50.64      7.16 o
  -6   8   4        8.96        5.76      4.53 o
  -5   8   4        0.22        0.58      3.97 o
  -4   8   4       26.16       30.95      4.18 o
  -3   8   4       31.39       31.51      4.02 o
  -2   8   4        0.22       -0.24      2.33 o
  -1   8   4      141.29      149.62      5.67 o
   0   8   4        2.87        1.75      2.04 o
   1   8   4        3.18        5.27      2.42 o
   2   8   4       69.23       62.48      5.49 o
   3   8   4        3.35       -2.48      3.08 o
   4   8   4       11.27       11.59      5.95 o
   5   8   4       22.26       21.10      7.06 o
   6   8   4        8.37        9.63      6.55 o
  -6   9   4       32.27       44.88      7.41 o
  -5   9   4        2.75        5.27      3.60 o
  -4   9   4        3.43        0.32      3.19 o
  -3   9   4      210.33      202.49     14.44 o
  -2   9   4        9.18        0.72      2.98 o
  -1   9   4        2.65        1.92      2.90 o
   0   9   4       23.39       30.27      4.16 o
   1   9   4       21.43       19.93      4.30 o
   2   9   4        2.93       -0.82      3.33 o
   3   9   4       69.63       70.42      9.67 o
   4   9   4       46.54       46.94      9.57 o
  -2  10   4        3.42        1.10      3.87 o
  -1  10   4        7.73        7.90      4.83 o
   0  10   4       15.05        8.37      4.34 o
 -12   1   5      402.65      403.18     18.52 o
 -11   1   5      113.49      119.00      7.96 o
 -10   1   5       11.67       12.79      3.13 o
  -9   1   5       64.33       70.11      4.10 o
  -8   1   5      447.28      442.65      9.44 o
  -7   1   5        2.13        0.52      1.08 o
  -6   1   5     1192.86     1170.66     16.16 o
  -5   1   5      525.67      558.87     10.85 o
  -4   1   5       63.33       60.77      2.10 o
  -3   1   5      961.16      884.47     15.40 o
  -2   1   5     1932.98     1826.73     17.99 o
  -1   1   5     1273.48     1258.56     14.07 o
   0   1   5      265.57      234.19      4.68 o
   1   1   5      162.46      112.05      2.83 o
   2   1   5      465.37      456.86      9.01 o
   3   1   5       39.59       39.53      2.36 o
   4   1   5      965.12      975.20     11.64 o
   5   1   5      605.24      624.88     10.24 o
   6   1   5       76.36       78.59      4.72 o
   7   1   5       37.56       43.05      4.01 o
   8   1   5      126.89      143.26      6.64 o
   9   1   5      147.41      168.86     11.67 o
  10   1   5        0.34       -1.38      3.62 o
 -12   2   5       58.12       56.51      7.16 o
 -11   2   5       75.46       69.17      6.79 o
 -10   2   5       30.48       26.58      3.35 o
  -9   2   5        2.58        6.82      2.26 o
  -8   2   5       44.20       37.11      3.05 o
  -7   2   5      643.80      647.97      9.07 o
  -6   2   5      145.42      154.36      4.15 o
  -5   2   5       70.91       69.33      3.42 o
  -4   2   5      344.65      391.27      7.46 o
  -3   2   5       57.32       70.91      2.19 o
  -2   2   5      685.47      739.03      9.61 o
  -1   2   5       11.92       19.13      1.93 o
   0   2   5        0.82        3.01      1.41 o
   1   2   5      214.72      236.13      6.66 o
   2   2   5      376.93      436.86     10.01 o
   3   2   5       19.92       20.85      1.82 o
   4   2   5        3.01        4.70      1.75 o
   5   2   5        4.65        2.91      2.00 o
   6   2   5        0.54        1.01      1.95 o
   7   2   5      273.08      275.77      8.21 o
   8   2   5       19.87       19.85      3.52 o
   9   2   5        7.38        4.65      3.58 o
  10   2   5        0.16       -2.83      4.77 o
 -12   3   5      236.20      241.97     12.04 o
 -11   3   5       87.67       82.53      7.49 o
 -10   3   5       25.30       25.66      4.15 o
  -9   3   5      136.72      153.37      5.52 o
  -8   3   5      300.31      303.31      7.27 o
  -7   3   5      242.33      230.37      5.98 o
  -6   3   5      850.86      837.49     15.62 o
  -5   3   5      482.69      475.62      8.15 o
  -4   3   5      523.44      537.49     12.87 o
  -3   3   5       61.98       54.38      2.47 o
  -2   3   5      592.55      594.99      9.16 o
  -1   3   5       93.88       89.68      2.91 o
   0   3   5     1165.03     1090.12     14.67 o
   1   3   5      454.64      417.72      6.65 o
   2   3   5      780.31      780.55     11.40 o
   3   3   5        0.01        0.49      1.17 o
   4   3   5       81.15       82.46      5.07 o
   5   3   5       86.03       82.78      4.79 o
   6   3   5        8.46        6.02      2.29 o
   7   3   5      225.28      234.82      7.83 o
   8   3   5      187.94      204.30      7.93 o
   9   3   5       33.38       35.44      7.38 o
  10   3   5       44.23       39.33      8.34 o
 -11   4   5       57.66       54.23      5.95 o
 -10   4   5       28.85       25.59      3.95 o
  -9   4   5       35.22       30.78      3.32 o
  -8   4   5       34.94       43.36      3.50 o
  -7   4   5      433.04      438.89      9.33 o
  -6   4   5      138.42      136.97      5.80 o
  -5   4   5        5.33        6.69      2.88 o
  -4   4   5        1.45        1.62      1.14 o
  -3   4   5      328.15      344.76      6.80 o
  -2   4   5        0.40       -0.98      1.20 o
  -1   4   5        0.55       -0.72      1.10 o
   0   4   5        0.12        1.74      1.01 o
   1   4   5       72.55       81.72      2.98 o
   2   4   5       27.27       32.11      2.19 o
   3   4   5       92.83       92.62      3.41 o
   4   4   5        9.51        7.88      3.32 o
   5   4   5        0.41        1.20      1.83 o
   6   4   5       28.25       24.12      3.36 o
   7   4   5       34.31       32.46      4.84 o
   8   4   5       13.36       11.01      5.52 o
   9   4   5       14.84       10.14      6.17 o
 -11   5   5        8.18        5.58      3.69 o
 -10   5   5       39.24       45.97      4.94 o
  -9   5   5      376.27      390.54     10.30 o
  -8   5   5        6.83        5.35      2.72 o
  -7   5   5       52.86       53.21      4.77 o
  -6   5   5      500.27      511.41     13.06 o
  -5   5   5      583.89      573.58     18.53 o
  -4   5   5       36.63       32.53      3.58 o
  -3   5   5       52.38       48.30      3.51 o
  -2   5   5      493.97      498.39     14.19 o
  -1   5   5        6.70        4.09      1.68 o
   0   5   5      342.41      345.42     11.65 o
   1   5   5     1335.18     1363.01     30.30 o
   2   5   5        2.44        0.43      1.63 o
   3   5   5      191.93      167.94      6.55 o
   4   5   5       66.70       56.93      5.23 o
   5   5   5       20.12       15.81      3.66 o
   6   5   5       14.76       11.42      3.68 o
   7   5   5      169.01      161.40     21.25 o
   8   5   5       98.11      117.66     11.22 o
   9   5   5        0.82        4.97      6.29 o
 -10   6   5       38.98       33.59      5.57 o
  -9   6   5        0.48       -1.31      3.33 o
  -8   6   5       13.42       19.15      4.20 o
  -7   6   5      118.80      128.62      8.28 o
  -6   6   5       10.07        7.11      3.64 o
  -5   6   5        4.19        4.73      2.64 o
  -4   6   5       35.59       41.84      3.37 o
  -3   6   5       25.96       26.17      3.52 o
  -2   6   5      125.68      133.66      4.21 o
  -1   6   5      246.14      253.61      9.17 o
   0   6   5       62.11       51.62      4.96 o
   1   6   5      105.52      101.95      4.06 o
   2   6   5        3.20        3.60      1.76 o
   3   6   5       50.12       59.82      5.53 o
   4   6   5      148.66      138.62      7.64 o
   5   6   5        0.60        0.57      2.89 o
   6   6   5       21.77       17.86      6.15 o
   7   6   5        9.24        5.26      5.44 o
   8   6   5        0.02        1.88      5.75 o
  -9   7   5      125.49      140.98      9.08 o
  -8   7   5       71.69       71.31      6.57 o
  -7   7   5       15.27       17.72      4.86 o
  -6   7   5       67.32       69.35      6.94 o
  -5   7   5       24.03       26.81      4.18 o
  -4   7   5       16.02       10.37      3.32 o
  -3   7   5      160.95      162.51      6.13 o
  -2   7   5      114.23      120.75      5.31 o
  -1   7   5        0.05        0.13      1.69 o
   0   7   5       52.94       50.75      3.53 o
   1   7   5      128.94      137.60      5.24 o
   2   7   5      114.88      113.90      7.06 o
   3   7   5       56.27       49.52      5.63 o
   4   7   5       81.86       86.93      7.10 o
   5   7   5       21.77       20.42      6.47 o
   6   7   5       12.21       14.87      6.39 o
   7   7   5       36.07       44.51      9.08 o
  -7   8   5       10.80        7.40      4.46 o
  -6   8   5        4.52        0.21      3.57 o
  -5   8   5       42.55       42.40      5.36 o
  -4   8   5        1.86        5.52      3.37 o
  -3   8   5      173.80      182.42      8.06 o
  -2   8   5       29.21       21.91      3.46 o
  -1   8   5       90.71       93.99      6.28 o
   0   8   5       28.42       28.95      3.75 o
   1   8   5       13.33       11.19      3.11 o
   2   8   5       55.36       49.05      5.27 o
   3   8   5       83.43       82.69      7.26 o
   4   8   5       16.16       19.54      6.62 o
   5   8   5        0.78        1.43      5.22 o
  -5   9   5        6.34        7.08      4.11 o
  -4   9   5      134.25      129.12     10.06 o
  -3   9   5      126.65      122.60     11.47 o
  -2   9   5       48.50       49.73      5.67 o
  -1   9   5       15.89       15.89      3.70 o
   0   9   5        0.97        1.56      2.93 o
   1   9   5       27.34       28.61      4.84 o
   2   9   5        0.21       -1.94      3.32 o
   3   9   5       37.93       24.92     12.27 o
 -12   0   6      235.59      218.23     20.17 o
 -11   0   6       98.59      106.37      9.19 o
 -10   0   6      232.52      231.80     11.79 o
  -9   0   6      230.71      264.36     11.80 o
  -8   0   6      560.22      538.65     12.54 o
  -7   0   6      141.42      150.68      5.94 o
  -6   0   6     1856.77     1729.90     17.71 o
  -5   0   6       73.86       71.98      3.73 o
  -4   0   6       19.28       20.64      2.33 o
  -3   0   6       88.88       83.26      2.88 o
  -2   0   6     3573.71     3829.97     62.89 o
  -1   0   6      482.54      474.21     30.67 o
   0   0   6     1923.98     1715.91    173.43 o
   1   0   6       50.60       31.92      3.10 o
   2   0   6      773.02      807.03     12.93 o
   3   0   6        1.91        0.38      2.07 o
   4   0   6      142.43      132.00      7.00 o
   5   0   6       82.99       82.64      6.56 o
   6   0   6     1030.18     1004.82     20.21 o
   7   0   6      599.87      592.92     22.07 o
   8   0   6      203.93      206.14     11.32 o
   9   0   6       55.14       67.05      8.05 o
  10   0   6      230.39      262.82     20.11 o
 -12   1   6       11.34       13.61      5.54 o
 -11   1   6        7.42        7.24      3.23 o
 -10   1   6        0.33        1.55      2.48 o
  -9   1   6       23.19       23.64      2.92 o
  -8   1   6       83.26       89.54      4.84 o
  -7   1   6       57.51       59.46      2.42 o
  -6   1   6        1.97        2.34      1.06 o
  -5   1   6      165.63      145.07      3.16 o
  -4   1   6      240.07      254.36      5.96 o
  -3   1   6       63.42       74.76      1.86 o
  -2   1   6       33.35       33.34      2.07 o
  -1   1   6       11.44       14.23      1.43 o
   0   1   6        0.64        1.56      1.13 o
   1   1   6      391.99      431.13      5.71 o
   2   1   6       55.47       61.09      2.91 o
   3   1   6      111.43      126.18      3.71 o
   4   1   6        0.46        0.77      1.72 o
   5   1   6        6.85        4.80      2.14 o
   6   1   6      159.23      176.79      6.51 o
   7   1   6      252.69      267.79      8.37 o
   8   1   6       74.07       73.56      5.48 o
   9   1   6        3.75        0.66      3.52 o
  10   1   6        7.88        5.15      5.47 o
 -12   2   6       35.25       31.99      6.00 o
 -11   2   6       27.72       27.68      5.31 o
 -10   2   6      443.81      456.92      9.92 o
  -9   2   6        0.37       -0.21      1.91 o
  -8   2   6       16.33       19.33      2.60 o
  -7   2   6      530.80      505.25      8.32 o
  -6   2   6      264.63      236.21      5.61 o
  -5   2   6       67.12       62.62      2.78 o
  -4   2   6      403.19      404.26      6.57 o
  -3   2   6       19.54       12.02      1.27 o
  -2   2   6       25.90       38.20      1.90 o
  -1   2   6     1023.34     1046.59     11.96 o
   0   2   6      906.85      831.51     39.69 o
   1   2   6       70.74       63.70      3.25 o
   2   2   6       54.27       42.56      2.80 o
   3   2   6      489.81      470.67     13.28 o
   4   2   6       38.27       30.76      2.90 o
   5   2   6       81.03       73.67      4.32 o
   6   2   6      435.86      420.07      9.52 o
   7   2   6      315.91      335.11     11.19 o
   8   2   6        0.19       -2.26      3.02 o
   9   2   6      133.40      159.85     16.35 o
 -12   3   6       14.08       11.40      5.16 o
 -11   3   6        5.13        5.02      4.02 o
 -10   3   6        8.98        3.49      2.28 o
  -9   3   6       32.56       35.53      3.12 o
  -8   3   6      135.19      136.93      4.70 o
  -7   3   6       11.41        7.98      2.14 o
  -6   3   6      130.08      131.57      5.10 o
  -5   3   6      169.99      144.57      5.49 o
  -4   3   6      138.80      131.03      4.78 o
  -3   3   6        4.02        3.61      1.24 o
  -2   3   6      115.22      116.18      3.06 o
  -1   3   6       33.37       30.64      3.21 o
   0   3   6       80.72       87.05      3.93 o
   1   3   6       32.06       31.74      2.47 o
   2   3   6        2.79        1.00      1.56 o
   3   3   6       11.97       12.54      2.84 o
   4   3   6        0.96        0.27      1.60 o
   5   3   6       74.54       72.35      4.39 o
   6   3   6        3.45        4.08      2.61 o
   7   3   6        0.42       -2.57      2.57 o
   8   3   6       35.33       37.49      5.49 o
   9   3   6       59.54       64.07     13.35 o
 -11   4   6       41.79       37.00      4.71 o
 -10   4   6      124.99      137.54      6.76 o
  -9   4   6      117.50      110.43      5.23 o
  -8   4   6      117.39      107.59      4.53 o
  -7   4   6      244.96      246.73      7.45 o
  -6   4   6      263.19      252.55      7.07 o
  -5   4   6       90.49       87.08      5.66 o
  -4   4   6      868.60      860.21     24.19 o
  -3   4   6      340.62      341.07      7.72 o
  -2   4   6       66.79       69.10      3.30 o
  -1   4   6        3.78        3.86      1.46 o
   0   4   6      822.61      822.92     25.20 o
   1   4   6      432.14      450.67     13.40 o
   2   4   6      254.58      241.55      6.42 o
   3   4   6      195.43      182.58      6.00 o
   4   4   6       42.14       46.66      4.71 o
   5   4   6        2.38        1.90      2.66 o
   6   4   6      125.46      138.93      7.75 o
   7   4   6      115.15      122.63     11.31 o
   8   4   6       18.20       14.99      6.25 o
   9   4   6        2.93        2.05      6.18 o
 -11   5   6        0.15        1.32      3.12 o
 -10   5   6        2.36        2.12      3.02 o
  -9   5   6      103.32       96.96      6.05 o
  -8   5   6        9.87       10.03      2.73 o
  -7   5   6        9.17        7.20      2.66 o
  -6   5   6        1.16        0.92      2.49 o
  -5   5   6       78.96       76.51      6.76 o
  -4   5   6       28.18       32.41      3.12 o
  -3   5   6       70.67       70.79      3.82 o
  -2   5   6       65.66       74.92      3.76 o
  -1   5   6       23.81       23.25      2.47 o
   0   5   6      157.17      165.01      5.87 o
   1   5   6      251.14      239.83     11.46 o
   2   5   6       62.62       61.46      3.76 o
   3   5   6       42.05       38.49      6.42 o
   4   5   6      145.91      147.80      7.63 o
   5   5   6       45.04       41.10      5.13 o
   6   5   6      145.15      132.81      8.03 o
   7   5   6       39.18       37.69      7.52 o
   8   5   6        0.08       -1.25      5.25 o
 -10   6   6      101.76       99.28      6.77 o
  -9   6   6        5.62        4.90      3.36 o
  -8   6   6        4.55        4.89      3.08 o
  -7   6   6      377.81      400.05     11.41 o
  -6   6   6       42.69       39.14      4.58 o
  -5   6   6       23.26       24.91      4.34 o
  -4   6   6      593.68      623.77     25.63 o
  -3   6   6      245.58      265.87     11.24 o
  -2   6   6      306.97      323.32     11.71 o
  -1   6   6       51.86       51.39      3.55 o
   0   6   6      108.28      113.40      4.25 o
   1   6   6      207.67      197.75      8.49 o
   2   6   6       56.74       58.38      4.04 o
   3   6   6      173.10      182.60      8.69 o
   4   6   6      114.54      110.48      7.25 o
   5   6   6        1.10        0.32      3.10 o
   6   6   6        3.26        6.04      5.25 o
   7   6   6       32.28       31.80      7.90 o
  -9   7   6       50.28       49.59      5.61 o
  -8   7   6      132.28      140.46      7.39 o
  -7   7   6      100.98       99.61      7.26 o
  -6   7   6        1.84        0.26      3.63 o
  -5   7   6        1.48        1.22      3.23 o
  -4   7   6       35.02       38.65      4.49 o
  -3   7   6      213.87      232.22      9.83 o
  -2   7   6        2.50        4.66      2.33 o
  -1   7   6      254.99      274.87     12.95 o
   0   7   6        8.32        8.32      2.61 o
   1   7   6        2.86        3.62      2.43 o
   2   7   6       46.75       41.98      4.71 o
   3   7   6      243.41      204.16     21.16 o
   4   7   6       51.67       55.37      6.23 o
   5   7   6      122.94      123.46     11.19 o
   6   7   6       13.10       11.17      6.50 o
  -7   8   6       69.45       72.85      7.99 o
  -6   8   6       33.98       33.15      6.00 o
  -5   8   6        0.00        2.77      3.29 o
  -4   8   6       70.24       73.72      7.14 o
  -3   8   6      233.40      217.29     14.40 o
  -2   8   6       35.56       37.64      4.53 o
  -1   8   6        9.97        7.37      2.88 o
   0   8   6       32.82       25.52      5.26 o
   1   8   6        0.88        0.75      2.50 o
   2   8   6        1.79        1.67      3.03 o
   3   8   6      125.24      120.21     10.99 o
   4   8   6       57.47       53.28      8.84 o
   5   8   6       18.58       21.22      7.76 o
  -5   9   6       20.46       19.24      5.60 o
  -4   9   6       13.06       17.45      5.29 o
  -3   9   6        8.32       11.98      4.94 o
  -2   9   6       76.31       84.13      6.90 o
  -1   9   6       18.45       19.55      3.98 o
   0   9   6        7.49        3.06      3.04 o
   1   9   6       33.84       35.84      5.27 o
   2   9   6       11.87       13.65      4.50 o
 -12   1   7       93.51       91.63      8.23 o
 -11   1   7      207.85      206.31      8.60 o
 -10   1   7       35.24       42.39      4.50 o
  -9   1   7      149.84      146.20      5.65 o
  -8   1   7     1638.23     1602.39     19.74 o
  -7   1   7       24.13       24.23      2.19 o
  -6   1   7      116.78      113.21      3.23 o
  -5   1   7      584.33      530.70      7.87 o
  -4   1   7      995.83      915.58     15.49 o
  -3   1   7      392.04      390.27      5.61 o
  -2   1   7      831.08      837.32     16.85 o
  -1   1   7     1035.37      969.26     20.16 o
   0   1   7       21.15       15.24      1.72 o
   1   1   7      119.48      111.45      3.45 o
   2   1   7     1396.69     1362.35     23.81 o
   3   1   7       70.73       71.01      3.18 o
   4   1   7       36.91       33.22      3.13 o
   5   1   7      395.38      364.58      8.51 o
   6   1   7      227.40      213.26      7.30 o
   7   1   7      167.28      158.34      6.98 o
   8   1   7      220.54      250.65     10.66 o
   9   1   7      129.74      153.18      9.44 o
 -12   2   7       36.33       32.97      7.71 o
 -11   2   7        0.13        0.02      2.84 o
 -10   2   7       49.10       45.53      4.16 o
  -9   2   7       89.64       89.43      4.58 o
  -8   2   7       14.84       17.32      2.56 o
  -7   2   7       33.77       32.07      2.90 o
  -6   2   7      593.45      591.70     10.06 o
  -5   2   7      373.24      358.93      5.79 o
  -4   2   7      529.00      509.24      6.45 o
  -3   2   7      644.31      636.65     12.90 o
  -2   2   7      418.80      424.37      7.81 o
  -1   2   7       49.96       54.69      3.34 o
   0   2   7      119.12      110.23      5.29 o
   1   2   7      121.75      128.85      4.64 o
   2   2   7       26.39       30.29      2.74 o
   3   2   7      191.83      206.28      5.61 o
   4   2   7       17.04       15.63      2.41 o
   5   2   7       54.77       52.68      4.04 o
   6   2   7       14.25        8.20      3.46 o
   7   2   7       90.70      104.39      7.50 o
   8   2   7      118.88      131.20      8.55 o
   9   2   7        0.03        0.85      4.95 o
 -12   3   7       98.90       93.50      8.62 o
 -11   3   7      189.70      199.55     10.74 o
 -10   3   7       47.00       45.93      4.04 o
  -9   3   7       47.80       44.47      3.70 o
  -8   3   7      163.90      157.19      5.53 o
  -7   3   7      144.48      146.52      5.66 o
  -6   3   7      163.36      160.46      5.70 o
  -5   3   7      596.67      590.44      9.98 o
  -4   3   7      768.52      758.62      9.29 o
  -3   3   7        0.76       -0.60      1.14 o
  -2   3   7      346.73      309.86     11.43 o
  -1   3   7      506.97      468.77      8.75 o
   0   3   7        0.05       -0.51      1.34 o
   1   3   7      252.90      259.74      6.63 o
   2   3   7      697.06      718.29     11.45 o
   3   3   7      722.88      718.36     13.78 o
   4   3   7       45.46       42.49      4.57 o
   5   3   7      222.24      224.09      9.07 o
   6   3   7      120.20      130.13      7.65 o
   7   3   7        0.03        1.39      3.13 o
   8   3   7       28.68       36.79      5.82 o
   9   3   7      192.43      206.30     14.10 o
 -11   4   7       55.95       46.51      4.97 o
 -10   4   7       32.94       29.05      3.61 o
  -9   4   7      106.24      101.93      5.21 o
  -8   4   7        0.97       -0.84      2.14 o
  -7   4   7        2.34        3.63      2.25 o
  -6   4   7       72.66       66.20      4.78 o
  -5   4   7      221.92      229.07      7.52 o
  -4   4   7      700.70      723.05     22.55 o
  -3   4   7      267.66      272.13      7.61 o
  -2   4   7      653.85      668.00     17.85 o
  -1   4   7      152.60      140.27      5.43 o
   0   4   7       36.76       38.20      3.06 o
   1   4   7      182.65      186.81      5.59 o
   2   4   7       37.61       41.41      3.44 o
   3   4   7       71.59       81.01      5.86 o
   4   4   7      328.85      314.22     10.48 o
   5   4   7       13.87       10.11      3.41 o
   6   4   7        0.10        0.74      2.91 o
   7   4   7       23.19       16.68      4.64 o
   8   4   7      158.61      159.65     12.44 o
 -10   5   7       88.66      108.25      6.63 o
  -9   5   7        0.03        1.69      2.47 o
  -8   5   7       42.37       43.56      4.97 o
  -7   5   7       12.43       12.34      3.39 o
  -6   5   7       16.13       17.47      3.83 o
  -5   5   7      235.77      235.69     11.58 o
  -4   5   7      397.83      415.31     18.57 o
  -3   5   7        2.02        0.80      1.69 o
  -2   5   7      426.94      440.25     18.81 o
  -1   5   7       18.97       20.07      2.98 o
   0   5   7       32.91       33.00      3.16 o
   1   5   7       13.86       17.04      2.59 o
   2   5   7      550.75      554.46     17.81 o
   3   5   7      283.68      266.94     10.02 o
   4   5   7        3.52        2.22      2.89 o
   5   5   7       58.15       56.05      5.94 o
   6   5   7       42.49       51.86      6.10 o
   7   5   7        3.05        1.34      5.08 o
 -10   6   7       18.00       16.78      4.81 o
  -9   6   7       41.21       36.02      5.20 o
  -8   6   7        0.15       -2.46      2.84 o
  -7   6   7       88.95       96.33      7.52 o
  -6   6   7       22.69       21.34      4.50 o
  -5   6   7        7.51        9.06      2.92 o
  -4   6   7       28.75       27.24      3.77 o
  -3   6   7      649.61      624.35     29.90 o
  -2   6   7        1.42        0.88      1.83 o
  -1   6   7        0.37        0.37      2.03 o
   0   6   7        6.75       10.36      2.55 o
   1   6   7       26.14       29.51      3.36 o
   2   6   7       62.10       49.70      5.46 o
   3   6   7      361.50      334.15     12.72 o
   4   6   7       65.82       64.34      6.33 o
   5   6   7       19.26       27.56      5.01 o
   6   6   7        0.25       -2.17      4.62 o
   7   6   7       15.88       22.37      7.62 o
  -8   7   7        5.67        5.44      3.99 o
  -7   7   7      118.92      115.32      8.77 o
  -6   7   7        0.03       -0.11      3.63 o
  -5   7   7       36.81       37.33      4.66 o
  -4   7   7       14.69       17.81      4.24 o
  -3   7   7        3.34        4.28      2.70 o
  -2   7   7       47.89       45.49      5.64 o
  -1   7   7      216.37      213.41      7.59 o
   0   7   7       58.07       61.65      4.61 o
   1   7   7       27.15       23.32      3.46 o
   2   7   7        2.06        2.30      3.01 o
   3   7   7       59.42       57.29      6.41 o
   4   7   7       10.03       11.45      4.39 o
   5   7   7       34.54       36.66      8.17 o
  -7   8   7       30.41       33.19      7.79 o
  -6   8   7      168.55      196.66     11.00 o
  -5   8   7       49.27       46.51      6.41 o
  -4   8   7        3.98       -0.64      3.39 o
  -3   8   7       38.11       26.48      5.24 o
  -2   8   7       25.04       18.89      4.81 o
  -1   8   7        3.90        5.64      2.83 o
   0   8   7        3.52        6.45      3.02 o
   1   8   7        3.41        6.01      3.55 o
   2   8   7        4.29        5.07      3.58 o
   3   8   7       24.83       23.96      5.41 o
   4   8   7      123.00      134.02     20.65 o
  -4   9   7        2.65        5.87      4.46 o
  -3   9   7        0.01        0.16      4.11 o
  -2   9   7       13.75       12.53      4.27 o
  -1   9   7       65.67       59.71      6.30 o
   0   9   7       41.54       37.41      5.47 o
   1   9   7        4.31        2.04      3.75 o
 -12   0   8      455.69      457.63     18.68 o
 -11   0   8       48.99       45.91      7.29 o
 -10   0   8       15.88       19.17      5.33 o
  -9   0   8        8.58        9.77      4.15 o
  -8   0   8      325.56      310.36      9.14 o
  -7   0   8      820.63      789.21     13.76 o
  -6   0   8     3200.37     3051.83     30.05 o
  -5   0   8     1671.34     1654.30     41.18 o
  -4   0   8       43.96       42.86      3.11 o
  -3   0   8       16.69        6.20      1.53 o
  -2   0   8     1578.06     1441.69     86.39 o
  -1   0   8      416.56      407.79     28.16 o
   0   0   8      152.73      154.14      4.18 o
   1   0   8      945.95      899.73     51.78 o
   2   0   8     1438.05     1460.67     59.75 o
   3   0   8        2.63        4.10      2.62 o
   4   0   8       91.94      107.71      6.96 o
   5   0   8       79.76      103.11      7.79 o
   6   0   8       23.16       14.57      5.10 o
   7   0   8        0.05       -1.01      4.96 o
   8   0   8      198.78      237.18     19.40 o
   9   0   8       36.08       50.58     12.17 o
 -12   1   8       36.89       30.11      6.05 o
 -11   1   8        5.43        9.71      3.56 o
 -10   1   8       20.29       14.74      3.64 o
  -9   1   8        0.69        0.94      2.06 o
  -8   1   8       43.40       38.67      3.20 o
  -7   1   8      480.36      462.70      7.07 o
  -6   1   8       78.80       77.25      3.31 o
  -5   1   8       48.53       49.13      2.20 o
  -4   1   8        2.20        1.24      1.02 o
  -3   1   8       12.85       13.70      1.48 o
  -2   1   8       54.32       64.44      2.64 o
  -1   1   8        1.19        0.93      1.39 o
   0   1   8       35.95       43.76      2.71 o
   1   1   8        2.14        1.55      1.53 o
   2   1   8       67.64       66.42      3.93 o
   3   1   8      199.81      206.06      5.00 o
   4   1   8        0.09       -0.45      1.47 o
   5   1   8        7.62        6.37      2.41 o
   6   1   8       44.39       39.26      4.95 o
   7   1   8        2.96       -1.70      2.96 o
   8   1   8        3.47       -0.87      4.21 o
 -12   2   8      256.15      275.88     12.89 o
 -11   2   8       80.50       71.93      6.03 o
 -10   2   8       61.45       71.65      6.18 o
  -9   2   8      246.00      244.52      6.93 o
  -8   2   8       11.71       10.89      2.36 o
  -7   2   8       34.98       32.40      3.00 o
  -6   2   8     2044.02     1949.91     17.82 o
  -5   2   8      776.82      804.01     15.42 o
  -4   2   8       97.88      102.53      3.62 o
  -3   2   8      456.75      433.05     10.34 o
  -2   2   8      210.60      169.16      5.52 o
  -1   2   8      884.96      808.93     11.52 o
   0   2   8      615.41      519.54     34.44 o
   1   2   8      695.20      685.17     14.16 o
   2   2   8      287.70      273.03      8.27 o
   3   2   8       73.06       71.85      4.03 o
   4   2   8      141.59      162.47      7.59 o
   5   2   8      164.97      180.79      8.39 o
   6   2   8        8.89        8.46      3.59 o
   7   2   8      138.78      148.32      8.77 o
   8   2   8        9.87       10.34      4.66 o
 -11   3   8       13.37        6.58      4.42 o
 -10   3   8       27.66       24.36      3.48 o
  -9   3   8        0.38       -0.36      2.10 o
  -8   3   8       32.95       33.38      3.32 o
  -7   3   8      325.54      328.69      8.23 o
  -6   3   8      199.79      206.20      5.90 o
  -5   3   8       19.35       19.84      2.84 o
  -4   3   8        0.15       -0.27      1.46 o
  -3   3   8        5.89        5.84      1.45 o
  -2   3   8       54.74       58.29      3.89 o
  -1   3   8        2.61        3.33      1.92 o
   0   3   8      155.69      140.79      4.90 o
   1   3   8      125.03      130.25      5.23 o
   2   3   8       91.38       86.69      4.65 o
   3   3   8      327.07      338.41      7.64 o
   4   3   8       69.89       71.77      5.90 o
   5   3   8       49.82       40.03      5.04 o
   6   3   8        6.66        8.05      3.82 o
   7   3   8       95.29       93.89      7.83 o
   8   3   8       27.28       24.83      5.64 o
 -11   4   8        6.68        3.58      3.83 o
 -10   4   8      166.56      177.64      6.88 o
  -9   4   8      165.80      185.40      6.67 o
  -8   4   8      303.73      305.86      8.76 o
  -7   4   8       10.85        7.50      2.99 o
  -6   4   8       45.41       44.72      4.31 o
  -5   4   8      205.08      218.39      7.61 o
  -4   4   8        0.30       -0.55      1.57 o
  -3   4   8       67.25       72.87      3.79 o
  -2   4   8      867.91      808.54     27.58 o
  -1   4   8       24.70       26.96      3.19 o
   0   4   8      172.33      174.80      5.71 o
   1   4   8      239.71      229.49      7.03 o
   2   4   8       40.89       39.26      3.54 o
   3   4   8        0.30       -0.14      2.51 o
   4   4   8      220.90      204.57      9.14 o
   5   4   8      162.47      151.78      8.41 o
   6   4   8        2.86        3.44      3.42 o
   7   4   8      119.48      123.34      8.98 o
 -10   5   8        6.29        5.81      3.54 o
  -9   5   8       22.17       24.21      4.03 o
  -8   5   8       51.02       52.25      5.28 o
  -7   5   8      406.13      398.20     10.99 o
  -6   5   8       35.08       37.80      4.94 o
  -5   5   8        0.17        0.23      2.28 o
  -4   5   8       40.20       40.58      3.26 o
  -3   5   8       23.03       26.96      2.76 o
  -2   5   8        3.00        3.59      2.20 o
  -1   5   8      328.20      292.43     14.69 o
   0   5   8       47.80       46.27      3.71 o
   1   5   8       16.14       12.83      2.60 o
   2   5   8        9.31       10.67      3.50 o
   3   5   8       51.43       57.26      5.82 o
   4   5   8      117.18      104.97      7.26 o
   5   5   8        7.13        2.61      3.36 o
   6   5   8        1.72        1.09      3.54 o
   7   5   8        7.86       13.28      6.62 o
  -9   6   8      232.16      241.02     11.18 o
  -8   6   8       58.98       55.39      5.78 o
  -7   6   8       35.31       37.27      5.64 o
  -6   6   8        0.10        0.24      2.86 o
  -5   6   8       13.67       12.63      3.31 o
  -4   6   8       10.03        6.87      3.34 o
  -3   6   8       63.04       60.87      5.43 o
  -2   6   8      151.69      142.23      6.89 o
  -1   6   8       15.65       12.99      2.74 o
   0   6   8       88.77       88.95      6.11 o
   1   6   8      146.34      155.43      7.17 o
   2   6   8        5.75        4.28      3.55 o
   3   6   8       13.43        9.03      3.92 o
   4   6   8      154.76      140.60      8.66 o
   5   6   8       87.08       83.37      7.68 o
   6   6   8        0.37        1.79      5.57 o
  -8   7   8       73.18       74.55     11.00 o
  -7   7   8       58.76       50.02      8.14 o
  -6   7   8       24.79       20.58      5.07 o
  -5   7   8       26.64       29.66      5.26 o
  -4   7   8       40.46       49.35      6.05 o
  -3   7   8      120.54      127.95     10.07 o
  -2   7   8       30.71       23.27      3.84 o
  -1   7   8      175.36      182.35      7.04 o
   0   7   8      173.38      176.93      7.69 o
   1   7   8        0.35        1.37      2.84 o
   2   7   8       53.66       37.24      5.56 o
   3   7   8       16.56       12.46      4.52 o
   4   7   8       10.05       11.80      4.68 o
   5   7   8        3.39        1.53      5.73 o
  -6   8   8        5.84        2.94      4.19 o
  -5   8   8        2.68        4.12      4.06 o
  -4   8   8       15.74       11.06      6.78 o
  -3   8   8       34.97       26.82      5.41 o
  -2   8   8        7.27        6.65      3.61 o
  -1   8   8        2.73        2.25      2.84 o
   0   8   8       11.03        9.79      3.81 o
   1   8   8       48.75       40.34      5.38 o
   2   8   8        1.35       -0.75      3.95 o
   3   8   8       50.51       34.94      6.45 o
  -2   9   8        2.23        0.85      4.25 o
  -1   9   8       82.57       79.89     10.15 o
 -12   1   9       36.34       43.46      5.56 o
 -11   1   9      181.99      190.99      8.86 o
 -10   1   9      293.82      292.40     10.00 o
  -9   1   9      200.61      210.71      6.99 o
  -8   1   9       15.02       15.38      2.58 o
  -7   1   9        7.22        4.74      1.73 o
  -6   1   9      603.91      581.76      6.80 o
  -5   1   9        0.15       -0.59      1.04 o
  -4   1   9      374.03      353.77      6.77 o
  -3   1   9      263.28      245.93      4.80 o
  -2   1   9      200.15      214.47      5.66 o
  -1   1   9      438.95      425.20     14.89 o
   0   1   9      794.38      783.71     11.18 o
   1   1   9      627.44      652.22      8.76 o
   2   1   9        0.09        0.04      1.81 o
   3   1   9       52.45       50.78      3.76 o
   4   1   9       58.75       64.80      5.41 o
   5   1   9       58.94       58.73      5.57 o
   6   1   9      190.02      194.31     11.87 o
   7   1   9      168.69      187.98     12.47 o
   8   1   9        0.99        0.99      5.04 o
 -11   2   9        5.61        5.28      3.64 o
 -10   2   9       29.08       33.09      4.67 o
  -9   2   9       97.30       95.66      4.92 o
  -8   2   9       28.28       31.96      3.28 o
  -7   2   9      357.47      352.68      7.69 o
  -6   2   9       71.66       63.39      3.23 o
  -5   2   9       10.27        7.98      1.86 o
  -4   2   9        3.96        1.17      1.40 o
  -3   2   9       21.82       25.08      2.03 o
  -2   2   9       26.19       26.10      2.93 o
  -1   2   9        0.02        2.33      1.92 o
   0   2   9      285.03      270.86     16.55 o
   1   2   9      173.88      174.36      6.02 o
   2   2   9      279.85      286.25      8.37 o
   3   2   9       10.12        8.13      2.28 o
   4   2   9      241.30      214.54      8.91 o
   5   2   9       17.36       14.16      3.87 o
   6   2   9        7.69        7.84      3.81 o
   7   2   9       13.32       11.50      5.67 o
   8   2   9       17.08        9.20      5.88 o
 -11   3   9        5.32        4.04      3.52 o
 -10   3   9      470.95      519.99     12.44 o
  -9   3   9       81.62       80.62      4.86 o
  -8   3   9       39.89       40.84      3.65 o
  -7   3   9      215.25      222.08      7.13 o
  -6   3   9      146.45      131.75      5.48 o
  -5   3   9       23.08       20.24      2.40 o
  -4   3   9      339.18      343.54      6.95 o
  -3   3   9      362.53      335.55      8.28 o
  -2   3   9        1.14        0.97      1.89 o
  -1   3   9        2.28        6.43      2.32 o
   0   3   9      442.79      437.38     13.55 o
   1   3   9       65.94       76.81      4.56 o
   2   3   9      162.56      156.45      5.89 o
   3   3   9      174.01      171.26      9.18 o
   4   3   9        8.41       11.32      3.60 o
   5   3   9       11.13       11.05      3.88 o
   6   3   9       84.00       86.49      7.54 o
   7   3   9      115.81      121.85     12.15 o
 -11   4   9        1.52        2.62      3.82 o
 -10   4   9        0.39       -2.12      2.54 o
  -9   4   9      140.74      134.96      6.08 o
  -8   4   9      108.51      114.87      6.62 o
  -7   4   9       56.32       46.89      4.74 o
  -6   4   9      184.91      173.97      6.41 o
  -5   4   9       91.90       93.47      4.34 o
  -4   4   9       10.15       10.69      2.16 o
  -3   4   9       34.04       33.66      3.54 o
  -2   4   9       24.23       26.83      3.37 o
  -1   4   9        0.34        0.47      1.99 o
   0   4   9      284.42      282.38     11.11 o
   1   4   9       26.16       34.38      3.63 o
   2   4   9       43.28       41.12      3.85 o
   3   4   9      225.75      205.01      9.18 o
   4   4   9       30.50       23.93      4.67 o
   5   4   9       77.85       79.96      7.15 o
   6   4   9       22.40       24.17      5.25 o
   7   4   9        3.29        1.56      4.32 o
 -10   5   9      103.91       99.24      6.60 o
  -9   5   9       22.46       21.12      4.07 o
  -8   5   9       48.09       52.41      5.42 o
  -7   5   9      407.26      407.27     11.62 o
  -6   5   9       99.88      107.10      6.25 o
  -5   5   9        2.39        3.59      2.80 o
  -4   5   9      173.82      171.84      6.72 o
  -3   5   9      135.61      147.16      7.34 o
  -2   5   9      393.97      371.69     14.75 o
  -1   5   9       70.24       60.04      6.23 o
   0   5   9       50.19       48.05      3.95 o
   1   5   9        0.03        0.08      2.27 o
   2   5   9      195.02      187.38      9.10 o
   3   5   9      174.84      189.27      9.41 o
   4   5   9       53.84       45.89      5.76 o
   5   5   9        0.38        2.95      3.67 o
   6   5   9       14.58       12.23      5.01 o
  -9   6   9       47.67       48.63      6.78 o
  -8   6   9       17.29       16.68      5.09 o
  -7   6   9       27.81       25.07      4.55 o
  -6   6   9       20.34       18.55      4.62 o
  -5   6   9        4.45        2.37      3.01 o
  -4   6   9        0.33        1.28      2.86 o
  -3   6   9        1.14        2.87      2.45 o
  -2   6   9       31.60       33.93      4.11 o
  -1   6   9       87.84       75.63      7.79 o
   0   6   9        3.24        3.81      2.52 o
   1   6   9       45.20       41.94      4.84 o
   2   6   9        0.28       -0.45      3.04 o
   3   6   9        1.53       -0.42      3.31 o
   4   6   9       30.83       34.25      5.74 o
   5   6   9        3.28        0.11      3.97 o
  -7   7   9      148.20      161.36     10.33 o
  -6   7   9       32.04       21.29      5.03 o
  -5   7   9        3.32        2.53      3.45 o
  -4   7   9      134.87      140.90      8.83 o
  -3   7   9      117.20      118.43      9.80 o
  -2   7   9        1.94        4.51      2.99 o
  -1   7   9        0.29        1.53      2.38 o
   0   7   9       52.70       53.04      4.70 o
   1   7   9        4.59        1.38      3.24 o
   2   7   9       55.53       59.66      6.91 o
   3   7   9      122.26      103.92      8.59 o
   4   7   9       17.59       17.95      5.43 o
  -5   8   9       16.99       13.39      4.97 o
  -4   8   9        6.14        7.30      4.32 o
  -3   8   9       71.42       67.44      7.33 o
  -2   8   9       10.44       11.25      4.17 o
  -1   8   9       59.80       40.19      8.48 o
   0   8   9        0.03       -0.85      3.34 o
   1   8   9       66.31       62.25      6.48 o
   2   8   9      113.82      108.83     11.54 o
 -11   0  10      480.59      502.14     22.60 o
 -10   0  10       76.27       87.01      9.06 o
  -9   0  10        1.33        1.28      3.78 o
  -8   0  10       97.91       90.36      5.96 o
  -7   0  10       69.71       65.27      4.16 o
  -6   0  10      197.25      189.31      5.63 o
  -5   0  10      532.03      546.65     12.92 o
  -4   0  10      628.28      588.88     15.68 o
  -3   0  10      122.86      103.55      6.70 o
  -2   0  10       11.36       13.22      3.14 o
  -1   0  10      101.40      118.57      5.33 o
   0   0  10     1236.17     1281.91     29.44 o
   1   0  10     1096.15     1135.93     27.53 o
   2   0  10     1211.29     1251.59     47.12 o
   3   0  10      288.80      291.77     18.61 o
   4   0  10       13.84       14.23      6.65 o
   5   0  10      353.87      349.45     21.95 o
   6   0  10       64.25       73.99     12.85 o
   7   0  10        5.04        6.39      7.51 o
 -11   1  10        3.07        3.72      3.54 o
 -10   1  10       19.46       25.85      4.40 o
  -9   1  10        1.12        3.16      2.94 o
  -8   1  10       44.74       41.41      3.50 o
  -7   1  10       15.12       13.69      2.02 o
  -6   1  10        9.52        9.51      1.79 o
  -5   1  10       22.24       15.90      1.94 o
  -4   1  10        1.57        2.88      1.59 o
  -3   1  10      101.76       92.72      3.97 o
  -2   1  10       16.56       11.05      2.24 o
  -1   1  10       41.94       36.14      3.15 o
   0   1  10       79.37       82.41      4.04 o
   1   1  10       71.09       78.68      3.92 o
   2   1  10        0.19        2.74      2.21 o
   3   1  10        3.34        3.56      2.29 o
   4   1  10        7.07        7.19      4.19 o
   5   1  10       15.97       12.90      7.31 o
   6   1  10       10.41        4.10      4.63 o
   7   1  10        3.03        0.93      4.81 o
 -11   2  10      102.19      118.25      7.69 o
 -10   2  10       68.97       75.85      6.27 o
  -9   2  10        0.25        0.41      2.25 o
  -8   2  10      298.85      298.55      7.69 o
  -7   2  10        0.55        1.56      1.75 o
  -6   2  10      234.97      231.66      5.17 o
  -5   2  10      216.00      205.86      5.43 o
  -4   2  10      451.50      440.29      7.37 o
  -3   2  10      105.71       94.48      4.47 o
  -2   2  10      415.10      415.38      9.39 o
  -1   2  10       37.84       40.17      4.33 o
   0   2  10       99.40       88.09      5.07 o
   1   2  10      310.15      332.27      8.41 o
   2   2  10      810.64      819.93     21.66 o
   3   2  10      227.16      239.86      9.32 o
   4   2  10       44.30       40.96      5.16 o
   5   2  10      119.23      123.40      7.94 o
   6   2  10       46.12       51.35      7.92 o
   7   2  10       10.37        8.94      5.91 o
 -11   3  10        0.20       -0.82      3.49 o
 -10   3  10        7.65       12.46      3.65 o
  -9   3  10        0.99        0.01      2.37 o
  -8   3  10        0.16        1.53      2.29 o
  -7   3  10      227.21      202.80      7.03 o
  -6   3  10      224.68      206.95      6.68 o
  -5   3  10        6.17        7.69      2.02 o
  -4   3  10      129.56      131.04      7.16 o
  -3   3  10      143.55      126.21      7.03 o
  -2   3  10      450.25      435.25      9.94 o
  -1   3  10      196.21      173.10      6.62 o
   0   3  10       46.39       48.46      4.09 o
   1   3  10        3.43        2.50      2.23 o
   2   3  10       11.25        9.19      2.67 o
   3   3  10       12.34       15.59      3.93 o
   4   3  10       12.81        7.08      3.57 o
   5   3  10        1.55        1.64      3.56 o
   6   3  10        1.30       -0.74      4.39 o
 -10   4  10       15.59       17.20      3.63 o
  -9   4  10       74.56       70.79      5.44 o
  -8   4  10      209.80      224.26      8.93 o
  -7   4  10      246.77      262.27      8.19 o
  -6   4  10       32.67       36.42      3.79 o
  -5   4  10      282.69      251.89     12.44 o
  -4   4  10      118.11      114.61      5.70 o
  -3   4  10       26.37       23.84      3.33 o
  -2   4  10      201.07      202.70      8.45 o
  -1   4  10      417.28      402.60     16.22 o
   0   4  10      211.48      208.50      7.44 o
   1   4  10        1.48        2.77      2.37 o
   2   4  10       75.84       77.08      6.49 o
   3   4  10       84.39       90.09      7.16 o
   4   4  10       83.47       72.32      6.81 o
   5   4  10       69.79       85.37      7.72 o
   6   4  10       20.59       18.37      5.31 o
  -9   5  10       22.51       19.50      4.51 o
  -8   5  10        1.67        1.28      3.14 o
  -7   5  10       12.37       11.19      3.63 o
  -6   5  10        6.23        5.86      3.51 o
  -5   5  10       36.22       38.24      5.16 o
  -4   5  10       43.07       47.05      4.48 o
  -3   5  10      124.49      125.49      7.73 o
  -2   5  10       14.65       16.78      3.39 o
  -1   5  10        4.57        3.71      2.21 o
   0   5  10       49.21       50.49      4.24 o
   1   5  10        0.01        2.06      3.30 o
   2   5  10        1.52        2.13      3.41 o
   3   5  10       96.59       86.03      7.43 o
   4   5  10       27.03       29.73      5.47 o
   5   5  10        0.13        1.10      3.82 o
  -8   6  10      217.85      242.48     10.46 o
  -7   6  10      136.79      128.55      7.87 o
  -6   6  10        0.84        2.36      3.46 o
  -5   6  10      109.91      112.21      8.00 o
  -4   6  10       41.67       32.49      5.22 o
  -3   6  10        2.29        2.60      2.62 o
  -2   6  10      218.51      228.80     11.40 o
  -1   6  10      234.77      254.23     10.84 o
   0   6  10      286.09      312.18     12.62 o
   1   6  10       35.70       27.42      5.13 o
   2   6  10        6.11        8.31      4.27 o
   3   6  10        6.59       10.01      4.48 o
   4   6  10       19.92       20.36      5.44 o
  -7   7  10       21.31       24.42      5.93 o
  -6   7  10       21.19       26.27      5.69 o
  -5   7  10        3.91        3.90      4.02 o
  -4   7  10       10.92        8.79      4.11 o
  -3   7  10       24.51       25.07      5.17 o
  -2   7  10        0.64        1.08      2.70 o
  -1   7  10       19.02       18.56      3.62 o
   0   7  10       15.21       14.61      4.10 o
   1   7  10       29.13       32.13      5.81 o
   2   7  10        0.13       -3.70      3.70 o
  -4   8  10       44.56       45.95      6.82 o
  -3   8  10        0.62       -1.67      3.87 o
  -2   8  10       55.42       47.32      5.89 o
  -1   8  10       71.26       63.67      7.82 o
 -11   1  11       14.16       12.57      4.31 o
 -10   1  11      165.92      181.51      8.69 o
  -9   1  11      326.04      336.65     10.71 o
  -8   1  11      101.94      101.35      4.55 o
  -7   1  11       81.41       76.87      3.52 o
  -6   1  11      942.11      899.09     14.70 o
  -5   1  11      242.36      245.09      5.64 o
  -4   1  11        3.19        3.70      1.81 o
  -3   1  11      221.92      214.84      5.82 o
  -2   1  11      333.41      315.11      7.65 o
  -1   1  11      346.71      337.22     13.23 o
   0   1  11      345.82      351.13      6.80 o
   1   1  11      422.62      458.76     15.75 o
   2   1  11       54.63       53.78      5.22 o
   3   1  11       25.68       24.82      5.69 o
   4   1  11       57.50       68.82      8.30 o
   5   1  11       80.12       78.56      9.32 o
   6   1  11       25.59       27.64      7.09 o
 -11   2  11       61.81       80.82      6.99 o
 -10   2  11        0.03       -0.82      3.22 o
  -9   2  11      176.56      194.39      6.91 o
  -8   2  11      118.06      125.19      5.08 o
  -7   2  11      230.58      225.19      6.12 o
  -6   2  11        1.42        3.58      1.85 o
  -5   2  11        0.83       -0.86      1.61 o
  -4   2  11       29.31       20.87      2.88 o
  -3   2  11      106.38       95.88      4.74 o
  -2   2  11      139.14      130.25      5.96 o
  -1   2  11      348.87      337.52     11.68 o
   0   2  11      722.17      709.33     20.83 o
   1   2  11        0.50        0.75      2.23 o
   2   2  11        5.17        7.12      2.60 o
   3   2  11       12.84       12.84      4.83 o
   4   2  11        3.21        0.80      3.79 o
   5   2  11       13.74        7.65      5.08 o
   6   2  11       24.97       28.28      7.18 o
 -10   3  11       73.81       88.75      6.30 o
  -9   3  11       89.16       89.21      5.33 o
  -8   3  11       22.60       20.94      3.24 o
  -7   3  11       17.46       16.22      2.91 o
  -6   3  11      657.70      653.92     13.60 o
  -5   3  11      177.51      187.72      6.42 o
  -4   3  11        0.01       -1.62      1.83 o
  -3   3  11      214.74      194.27      7.27 o
  -2   3  11      332.10      301.88     12.63 o
  -1   3  11        3.93        1.79      2.42 o
   0   3  11      201.18      205.45      7.42 o
   1   3  11      294.42      304.04      8.83 o
   2   3  11       84.42       87.69      6.77 o
   3   3  11        7.31        3.15      3.29 o
   4   3  11      230.54      232.54     13.58 o
   5   3  11       54.77       71.01      9.23 o
 -10   4  11       30.41       39.69      5.44 o
  -9   4  11       87.23       81.75      5.90 o
  -8   4  11      126.50      133.33      6.81 o
  -7   4  11      336.84      312.16     15.86 o
  -6   4  11        3.66        5.72      2.94 o
  -5   4  11       16.18       15.51      3.58 o
  -4   4  11        1.62        1.17      2.23 o
  -3   4  11       29.48       24.71      3.57 o
  -2   4  11       61.94       58.12      4.85 o
  -1   4  11      561.12      533.52     22.07 o
   0   4  11      259.43      256.19      8.54 o
   1   4  11        9.17        9.11      3.75 o
   2   4  11        5.18       10.29      3.82 o
   3   4  11       93.40       83.69      7.30 o
   4   4  11       11.62        9.02      4.26 o
   5   4  11        0.12        2.27      5.05 o
  -9   5  11       11.20       14.94      4.02 o
  -8   5  11       10.17       14.52      4.21 o
  -7   5  11       31.16       29.71      4.59 o
  -6   5  11       30.77       34.95      4.67 o
  -5   5  11      345.86      343.94     23.57 o
  -4   5  11       36.33       30.51      4.95 o
  -3   5  11      108.08       98.97      6.03 o
  -2   5  11       96.33      101.29      6.19 o
  -1   5  11        4.80        5.13      2.59 o
   0   5  11       70.65       82.79      5.90 o
   1   5  11      186.66      194.31      9.84 o
   2   5  11       53.16       50.62      6.27 o
   3   5  11        0.02        2.82      3.80 o
   4   5  11       37.84       41.58      7.37 o
  -7   6  11       45.32       47.16      5.65 o
  -6   6  11       49.46       51.06      6.47 o
  -5   6  11       53.60       53.60      6.44 o
  -4   6  11      111.80      109.26      8.17 o
  -3   6  11        3.53        3.72      3.57 o
  -2   6  11       14.52       12.52      3.51 o
  -1   6  11       29.02       26.43      3.88 o
   0   6  11       76.57       62.11      5.93 o
   1   6  11        5.11        9.66      4.26 o
   2   6  11       18.73       19.65      5.20 o
   3   6  11       16.22       16.34      5.25 o
  -6   7  11       34.13       36.31      8.30 o
  -5   7  11        4.92        4.06      4.10 o
  -4   7  11        1.05        2.05      3.88 o
  -3   7  11        7.94        6.77      4.34 o
  -2   7  11       74.83       55.23      5.89 o
  -1   7  11        7.77        6.25      3.80 o
   0   7  11       15.27       10.97      4.15 o
   1   7  11       29.84       27.75      5.95 o
 -10   0  12      390.19      414.48     17.97 o
  -9   0  12      514.40      578.47     19.94 o
  -8   0  12       46.27       55.30     12.86 o
  -7   0  12      160.12      169.04     11.42 o
  -6   0  12      263.15      260.65     12.66 o
  -5   0  12        0.49        0.79      2.76 o
  -4   0  12      914.63      872.53     17.18 o
  -3   0  12      765.84      758.03     21.39 o
  -2   0  12       69.70       38.14     19.19 o
  -1   0  12       14.57       14.99      3.76 o
   0   0  12       55.57       69.02      5.67 o
   1   0  12      579.48      595.96     27.15 o
   2   0  12       39.36       38.99      9.48 o
   3   0  12      129.99      162.47     16.29 o
   4   0  12       29.79       44.51     10.77 o
   5   0  12        8.49        7.06      7.36 o
 -10   1  12       42.15       56.79      6.06 o
  -9   1  12        0.18        0.18      3.13 o
  -8   1  12        6.19        2.72      2.40 o
  -7   1  12        7.07        6.16      2.47 o
  -6   1  12        4.59        2.65      1.86 o
  -5   1  12       51.36       54.93      3.77 o
  -4   1  12        1.13       -0.08      1.97 o
  -3   1  12        1.38        0.99      2.37 o
  -2   1  12       11.95        7.91      2.55 o
  -1   1  12      133.81      126.93     12.66 o
   0   1  12      151.96      160.52      6.91 o
   1   1  12       37.30       37.42      4.15 o
   2   1  12        0.36        0.51      2.93 o
   3   1  12        1.88        4.06      4.38 o
   4   1  12       61.70       63.31      8.68 o
   5   1  12        0.00       -0.23      4.39 o
 -10   2  12      408.54      464.70     13.52 o
  -9   2  12      123.68      125.35      6.83 o
  -8   2  12       25.85       26.06      3.10 o
  -7   2  12      112.54      123.16      5.94 o
  -6   2  12      377.18      349.96      9.10 o
  -5   2  12       26.31       19.93      3.09 o
  -4   2  12      307.63      298.50      8.01 o
  -3   2  12      441.96      409.90      9.56 o
  -2   2  12       39.91       41.68      4.33 o
  -1   2  12        8.13        9.17      2.86 o
   0   2  12      251.90      252.02      8.18 o
   1   2  12       92.67      101.65      6.97 o
   2   2  12        3.52        2.33      3.90 o
   3   2  12       87.15       83.53      9.24 o
   4   2  12       59.58       85.57      9.78 o
   5   2  12        0.03       -3.01      4.65 o
 -10   3  12       14.10       19.37      4.86 o
  -9   3  12        0.01        0.73      2.75 o
  -8   3  12        1.88        2.83      2.65 o
  -7   3  12       33.96       23.92      3.68 o
  -6   3  12       14.50       19.79      3.68 o
  -5   3  12      127.21      131.47      5.88 o
  -4   3  12        7.64        8.12      2.63 o
  -3   3  12        1.88        1.30      2.37 o
  -2   3  12        6.26        3.99      2.70 o
  -1   3  12        7.84        7.78      2.91 o
   0   3  12       16.79       14.49      3.30 o
   1   3  12        2.60        4.08      3.39 o
   2   3  12        9.31        7.94      4.80 o
   3   3  12       14.92       10.00      5.14 o
   4   3  12       82.04      103.24     10.81 o
  -9   4  12       14.37       17.21      3.96 o
  -8   4  12       75.49       83.30      5.91 o
  -7   4  12      147.44      132.78      8.13 o
  -6   4  12       23.94       26.08      4.29 o
  -5   4  12       57.71       51.35      5.12 o
  -4   4  12       82.28       94.51      5.99 o
  -3   4  12      108.17      113.26      6.31 o
  -2   4  12        3.91        5.97      2.81 o
  -1   4  12      168.36      128.63     35.12 o
   0   4  12      157.06      183.19      8.12 o
   1   4  12       36.14       26.54      5.01 o
   2   4  12       52.86       51.76      6.35 o
   3   4  12       52.68       65.08      9.72 o
   4   4  12        7.43        2.83      5.39 o
  -8   5  12       80.64       88.32      7.11 o
  -7   5  12        0.33        0.78      3.14 o
  -6   5  12       14.68       10.95      3.78 o
  -5   5  12       83.75       85.26      7.44 o
  -4   5  12       21.31       20.00      4.51 o
  -3   5  12        4.33        6.98      3.14 o
  -2   5  12      104.61      106.77      5.91 o
  -1   5  12        6.29        9.60      3.20 o
   0   5  12       99.39      106.18      8.20 o
   1   5  12        3.23        1.80      3.92 o
   2   5  12        0.25        3.00      3.98 o
   3   5  12        7.19        8.20      4.69 o
  -6   6  12        9.88        4.34      3.99 o
  -5   6  12        4.47        2.61      3.86 o
  -4   6  12       22.68       36.23      6.35 o
  -3   6  12        4.92       13.69      4.59 o
  -2   6  12        1.59       -0.80      2.82 o
  -1   6  12      115.25      102.51      7.25 o
   0   6  12       93.01       92.59      8.43 o
   1   6  12        1.36        5.69      4.54 o
  -3   7  12       44.65       36.00      7.48 o
  -2   7  12       65.28       64.65      6.49 o
 -10   1  13        0.23        2.00      4.18 o
  -9   1  13        6.77        6.04      4.35 o
  -8   1  13      162.95      173.16      8.48 o
  -7   1  13       49.64       57.69      5.48 o
  -6   1  13       37.39       40.76      4.16 o
  -5   1  13       87.99       99.30      4.84 o
  -4   1  13      287.11      280.51      8.34 o
  -3   1  13        9.75        7.21      2.68 o
  -2   1  13      133.02      146.66      7.03 o
  -1   1  13      117.93      131.34      6.80 o
   0   1  13      116.94      119.22      6.61 o
   1   1  13       43.10       52.86      5.97 o
   2   1  13      249.14      289.88     14.97 o
   3   1  13      181.05      208.31     13.45 o
   4   1  13        2.36        0.57      4.57 o
  -9   2  13        0.15        1.20      3.98 o
  -8   2  13       22.94       26.41      4.58 o
  -7   2  13        0.11        0.63      2.99 o
  -6   2  13        2.05        1.56      2.44 o
  -5   2  13       44.49       38.90      3.69 o
  -4   2  13       33.58       28.12      3.60 o
  -3   2  13        0.38        0.21      2.51 o
  -2   2  13        1.97        2.23      2.70 o
  -1   2  13       91.24       84.80      5.93 o
   0   2  13        6.50        5.05      3.51 o
   1   2  13        8.96        1.25      4.09 o
   2   2  13       20.60       17.76      6.15 o
   3   2  13       11.96       10.72      5.90 o
   4   2  13        6.80        5.75      5.73 o
  -9   3  13        4.74        5.61      3.73 o
  -8   3  13      107.48      115.33      6.56 o
  -7   3  13       36.69       42.60      4.62 o
  -6   3  13       35.54       43.21      4.90 o
  -5   3  13      199.03      206.80      8.62 o
  -4   3  13       95.76      103.86      5.69 o
  -3   3  13       42.20       43.10      4.23 o
  -2   3  13       30.81       33.38      4.30 o
  -1   3  13       57.92       64.97      5.37 o
   0   3  13        1.43        0.99      3.18 o
   1   3  13      115.29      125.21     10.54 o
   2   3  13       88.68       94.97     10.18 o
   3   3  13       34.35       32.40      7.61 o
  -8   4  13       44.29       59.68      5.53 o
  -7   4  13        4.81        2.02      3.19 o
  -6   4  13        5.85        4.40      3.16 o
  -5   4  13       41.25       38.53      4.95 o
  -4   4  13        1.24        2.62      2.61 o
  -3   4  13        4.14        3.35      2.94 o
  -2   4  13        3.36        1.71      2.63 o
  -1   4  13       16.06        9.52      3.31 o
   0   4  13        6.97        9.08      4.24 o
   1   4  13       11.11        9.54      5.76 o
   2   4  13        1.49        1.79      5.05 o
  -7   5  13       40.48       33.50      5.36 o
  -6   5  13       80.36       75.70      6.77 o
  -5   5  13       67.00       68.48      6.27 o
  -4   5  13       63.18       52.09      6.39 o
  -3   5  13       27.34       23.44      4.44 o
  -2   5  13       30.96       29.95      4.30 o
  -1   5  13       61.81       63.02      7.13 o
   0   5  13       16.82       23.16      5.32 o
   1   5  13       10.27        8.83      4.74 o
  -4   6  13        3.74        2.54      4.01 o
  -3   6  13       32.42       30.40      5.84 o
  -2   6  13       26.43       22.77      4.81 o
  -1   6  13        4.39        4.51      4.62 o
  -9   0  14       30.74       33.59     10.86 o
  -8   0  14        0.06       -3.50      5.71 o
  -7   0  14       22.45       23.01      9.21 o
  -6   0  14      271.90      246.26     18.82 o
  -5   0  14       11.15        2.17      4.09 o
  -4   0  14       54.14       53.90      6.17 o
  -3   0  14      300.10      307.18     11.67 o
  -2   0  14      223.45      246.16     10.48 o
  -1   0  14       96.73       92.35      9.18 o
   0   0  14      475.01      514.48     18.60 o
   1   0  14       43.11       45.04     10.66 o
   2   0  14        2.69       -3.05      6.09 o
   3   0  14      133.01      170.69     18.56 o
  -9   1  14       16.66       23.75      7.36 o
  -8   1  14        0.50        3.38      4.01 o
  -7   1  14       13.64       12.98      3.97 o
  -6   1  14        3.90        2.87      2.84 o
  -5   1  14        8.76        4.33      2.86 o
  -4   1  14        4.38        3.94      2.75 o
  -3   1  14       14.02       15.29      3.44 o
  -2   1  14        3.55        3.07      2.80 o
  -1   1  14       41.60       36.20      4.60 o
   0   1  14        0.06       -0.82      3.14 o
   1   1  14        7.64        6.13      5.14 o
   2   1  14        0.14        0.31      4.62 o
   3   1  14        0.00       -2.73      5.02 o
  -8   2  14        1.77        3.65      3.55 o
  -7   2  14       25.10       19.94      4.56 o
  -6   2  14      163.10      176.43      8.67 o
  -5   2  14       72.69       79.04      4.97 o
  -4   2  14       52.91       50.56      5.30 o
  -3   2  14      202.62      197.23     10.53 o
  -2   2  14      115.16      113.60      6.85 o
  -1   2  14        5.98        5.01      3.20 o
   0   2  14       76.47       83.26      6.28 o
   1   2  14      308.56      321.68     16.37 o
   2   2  14        4.58        0.50      5.07 o
  -8   3  14       58.37       72.81      6.85 o
  -7   3  14        8.21        9.41      4.11 o
  -6   3  14        0.06        1.28      2.82 o
  -5   3  14        5.28        4.03      3.25 o
  -4   3  14        5.10        5.02      2.93 o
  -3   3  14        1.43        3.69      3.25 o
  -2   3  14       20.86       20.68      4.16 o
  -1   3  14       15.57       10.21      4.11 o
   0   3  14      103.51      103.26     10.60 o
   1   3  14       48.43       54.00     14.08 o
   2   3  14        2.74        2.60      5.57 o
  -7   4  14        8.59        4.68      3.89 o
  -6   4  14      262.88      256.65     12.93 o
  -5   4  14      159.67      166.68      9.66 o
  -4   4  14        3.81        3.84      3.38 o
  -3   4  14       30.92       25.36      6.83 o
  -2   4  14       32.14       34.58      5.78 o
  -1   4  14        1.25       -1.95      4.36 o
   0   4  14       66.20       56.51      8.77 o
   1   4  14       93.97       90.90     11.64 o
  -5   5  14       11.10        4.56      3.91 o
  -4   5  14        0.81        0.39      3.99 o
  -3   5  14       36.86       25.82      5.71 o
  -2   5  14       19.35       20.50      4.62 o
  -1   5  14       99.89       64.64     13.46 o
  -7   1  15      195.93      202.73      9.65 o
  -6   1  15      133.57      137.44      8.15 o
  -5   1  15        1.18       -1.18      2.71 o
  -4   1  15      150.15      155.28      7.32 o
  -3   1  15       91.41       94.35      6.17 o
  -2   1  15        0.01        0.59      2.80 o
  -1   1  15       64.23       70.28      6.29 o
   0   1  15      174.18      149.90     42.83 o
   1   1  15      141.79      150.79     10.05 o
  -7   2  15       25.54       26.29      5.11 o
  -6   2  15       49.48       59.12      6.35 o
  -5   2  15      115.50      110.79      7.62 o
  -4   2  15        2.11        1.61      3.09 o
  -3   2  15        1.70        4.20      3.65 o
  -2   2  15       25.06       23.29      4.63 o
  -1   2  15       11.52       14.03      4.19 o
   0   2  15       28.00       20.08      7.15 o
  -6   3  15       21.58       17.99      4.97 o
  -5   3  15        3.58        2.07      3.75 o
  -4   3  15      205.86      232.07      9.98 o
  -3   3  15      275.28      326.30     13.36 o
  -2   3  15        0.11       -1.90      3.38 o
  -1   3  15       40.05       39.55      6.44 o
  -3   4  15       24.61       24.01      5.02 o
  -5   0  16      177.41      200.92     15.13 o
  -4   0  16      345.25      400.15     18.77 o
  -3   0  16       34.66       35.74      7.58 o
  -2   0  16        5.34        4.98      5.42 o
  -5   1  16        0.03       -2.95      3.15 o
  -4   1  16       32.28       42.30      5.11 o
  -3   1  16        4.80        2.76      3.30 o
  -2   1  16        0.02       -2.83      3.48 o
 
